# Supplementary material for: Massive parallel-sequencing-based hydroxyl radical probing of RNA accessibility
Source: Nucleic Acids Res. 2014 Feb 24;42(8):e70. doi: 10.1093/nar/gku167 (PMC4005689; doi:10.1093/nar/gku167)
Supplement: Supplementary Data [file supp_gku167_HRF-seq-supplementary-dataset.xls]

## Sheet: 16S rRNA
Nucleotide number	Nucleotide	Termination EUC Treated	Termination EUC Control	Priming EUC Treated	Priming EUC Control	Effective coverage Treated	Effective coverage Control	TCR Treated	TCR Control	ΔTCR	Offset moving average of ΔTCR	Moving average of ribose accessibility (3 Å probe radius)
1	A	1703	823	0	0	1703	823	1	1	NA	0	NA
2	A	1364	941	0	0	3067	1763	0.444734	0.533749	0	0.0015336	24.3313
3	A	642	455	0	0	3701	2217	0.173467	0.205232	0	0.002919	17.3657
4	T	329	186	0	0	4020	2397	0.0818408	0.077597	0.00460081	0.00359532	11.5134
5	T	74	34	0	0	4092	2431	0.0180841	0.013986	0.00415618	0.00206172	19.5221
6	G	74	39	0	0	4156	2467	0.0178056	0.0158087	0.00202898	0.00239042	18.3772
7	A	1455	1047	0	0	5553	3484	0.262021	0.300517	0	0.00333279	8.00871
8	A	57	18	0	0	5518	3452	0.0103298	0.00521437	0.00514227	0.00514067	1.10563
9	G	38	7	0	0	5520	3435	0.00688406	0.00203785	0.00485611	0.00388781	7.51262
10	A	43	8	0	0	5558	3440	0.0077366	0.00232558	0.00542363	0.00353325	7.51262
11	G	19	7	0	0	5548	3425	0.00342466	0.0020438	0.00138369	0.00178195	6.40699
12	T	34	8	0	0	5558	3428	0.00611731	0.00233372	0.00379244	0.00153035	0.140508
13	T	22	13	0	0	5535	3416	0.00397471	0.00380562	0.000169732	0.000829509	4.15208
14	T	18	9	0	0	5483	3389	0.00328287	0.00265565	0.000628894	0.00182454	8.53835
15	G	19	6	0	0	5458	3344	0.00348113	0.00179426	0.0016899	0.00299684	8.39785
16	A	30	8	0	0	5317	3206	0.00564228	0.00249532	0.00315483	0.00255745	4.38627
17	T	27	3	0	0	5311	3185	0.00508379	0.000941915	0.00414578	0.00150584	0
18	C	7	3	0	0	5300	3160	0.00132075	0.000949367	0.000371741	0.000169609	0
19	A	113	67	0	0	5264	3069	0.0214666	0.0218312	0	0.000254322	0
20	T	13	7	0	0	5185	2953	0.00250723	0.00237047	0.000137087	0.00118061	0
21	G	28	14	0	0	5192	2935	0.00539291	0.00477002	0.000625881	0.00165388	0
22	G	18	2	0	0	5204	2933	0.00345888	0.000681896	0.00277888	0.00208095	0.750714
23	C	17	5	0	0	5221	2938	0.00325608	0.00170184	0.00155689	0.00164	1.0015
24	T	26	9	0	0	5247	2947	0.00495521	0.00305395	0.00190708	0.00112103	1.1305
25	C	13	3	0	0	5260	2950	0.00247148	0.00101695	0.00145601	0.000485338	3.58526
26	A	24	18	0	0	5284	2968	0.00454201	0.00606469	0	0.000353898	4.53661
27	G	15	11	0	0	5299	2979	0.00283072	0.00369251	0	0.000477233	7.28631
28	A	27	12	0	0	5326	2991	0.00506947	0.00401204	0.00106169	0.000477233	4.88078
29	T	18	9	0	0	5343	3000	0.00336889	0.003	0.000370004	0.000123335	4.85307
30	T	14	10	0	0	5357	3010	0.0026134	0.00332226	0	9.05238e-05	2.24859
31	G	11	11	0	0	5363	3017	0.00205109	0.00364601	0	0.000991824	1.44864
32	A	21	11	0	0	5380	3028	0.00390335	0.00363276	0.000271571	0.000991824	0.274217
33	A	36	12	0	0	5400	3020	0.00666667	0.00397351	0.0027039	0.000922266	0.555343
34	C	4	5	0	0	5397	3020	0.000741152	0.00165563	0	0.000808934	0.555343
35	G	38	21	0	0	5425	3025	0.00700461	0.00694215	6.28962e-05	0.000808934	0.555343
36	C	20	4	0	0	5427	3020	0.00368528	0.0013245	0.00236391	0.00133011	0
37	T	23	19	0	0	5423	3027	0.00424119	0.00627684	0	0.000997238	0
38	G	16	4	0	0	5434	3030	0.00294442	0.00132013	0.00162644	0.00223765	6.0695
39	G	20	7	0	0	5454	3037	0.00366703	0.00230491	0.00136527	0.00169551	6.0695
40	C	33	7	0	0	5486	3040	0.00601531	0.00230263	0.00372125	0.00124042	6.99421
41	G	32	23	0	0	5511	3059	0.00580657	0.0075188	0	0	1.61492
42	G	9	5	0	0	5516	3064	0.00163162	0.00163185	0	0	1.61492
43	C	11	7	0	0	5472	3039	0.00201023	0.00230339	0	0	9.16561
44	A	11	17	0	0	5462	3052	0.00201391	0.00557012	0	0	8.47539
45	G	17	16	0	0	5469	3059	0.00310843	0.00523047	0	0	8.47539
46	G	17	14	0	0	5471	3067	0.00310729	0.00456472	0	0	6.17089
47	C	9	12	0	0	5167	2994	0.00174182	0.00400802	0	0.000122867	9.82307
48	C	12	17	0	0	5118	3005	0.00234467	0.00565724	0	0.000122867	13.0603
49	T	48	28	0	0	4927	2986	0.00974224	0.00937709	0.0003686	0.00191416	8.83331
50	A	34	40	0	0	4276	2886	0.00795136	0.01386	0	0.00248693	7.05388
51	A	38	13	0	0	3805	2803	0.00998686	0.00463789	0.00537389	0.00248693	17.7573
52	C	13	4	0	0	3693	2785	0.00352017	0.00143627	0.0020869	0.000981985	32.9771
53	A	170	181	0	0	3237	2853	0.0525178	0.063442	0	0.00028635	36.1653
54	C	9	6	0	0	3019	2825	0.00298112	0.00212389	0.00085905	0.00321641	51.5175
55	A	153	180	0	0	3116	2994	0.0491014	0.0601202	0	0.00416333	53.2073
56	T	38	10	0	0	3142	3000	0.0120942	0.00333333	0.00879017	0.00691935	72.4654
57	G	40	27	0	0	3178	3027	0.0125865	0.00891972	0.00369981	0.00550592	55.2993
58	C	36	9	0	0	3212	3036	0.011208	0.00296443	0.00826805	0.00562768	36.4458
59	A	37	21	0	0	3249	3057	0.0113881	0.00686948	0.00454989	0.00287166	12.1268
60	A	25	11	0	0	3274	3068	0.00763592	0.0035854	0.0040651	0.00238801	1.33002
61	G	13	19	0	0	3287	3087	0.00395497	0.00615484	0	0.00103298	1.33002
62	T	23	12	0	0	3305	3099	0.00695915	0.00387222	0.00309894	0.00103298	1.33002
63	C	6	6	0	0	3311	3105	0.00181214	0.00193237	0	0.000458082	3.04466
64	G	18	17	0	0	3324	3122	0.00541516	0.00544523	0	0.000458082	3.04466
65	A	12	7	0	0	3325	3128	0.00360902	0.00223785	0.00137425	0.000720252	3.04466
66	A	20	21	0	0	3341	3149	0.00598623	0.00666878	0	0.00026217	0
67	C	9	6	0	0	3343	3146	0.00269219	0.00190718	0.000786509	0.00102293	1.40322
68	G	20	26	0	0	3361	3171	0.00595061	0.00819931	0	0.00243694	2.41638
69	G	13	5	0	0	3374	3176	0.00385299	0.00157431	0.00228228	0.00296219	7.31161
70	T	32	14	0	0	3406	3190	0.00939518	0.00438871	0.00502854	0.00513368	26.1379
71	A	15	9	0	0	3421	3199	0.00438468	0.00281338	0.00157574	0.00502238	44.9818
72	A	39	8	0	0	3460	3204	0.0112717	0.00249688	0.00879676	0.0079528	55.8431
73	C	25	8	0	0	3485	3212	0.0071736	0.00249066	0.00469463	0.0063626	52.7686
74	A	99	57	0	0	3584	3269	0.0276228	0.0174365	0.010367	0.00792356	60.344
75	G	31	15	0	0	3615	3284	0.00857538	0.0045676	0.00402617	0.00788067	60.9716
76	G	52	16	0	0	3667	3300	0.0141805	0.00484848	0.00937751	0.0083891	60.433
77	A	66	25	0	0	3733	3325	0.0176802	0.0075188	0.0102383	0.00717817	74.9965
78	A	31	9	0	0	3764	3334	0.00823592	0.00269946	0.00555145	0.0067951	85.1376
79	G	49	24	0	0	3813	3358	0.0128508	0.00714711	0.00574472	0.00601307	100.689
80	A	98	55	0	0	3911	3413	0.0250575	0.0161149	0.00908915	0.00724154	66.6899
81	A	231	190	0	0	4142	3603	0.0557702	0.0527338	0.00320536	0.00617055	56.9611
82	G	58	16	0	0	4200	3619	0.0138095	0.00442111	0.0094301	0.0129263	31.2303
83	C	33	7	0	0	4233	3625	0.00779589	0.00193103	0.0058762	0.0104867	56.9416
84	T	122	17	0	0	4351	3635	0.0280395	0.00467675	0.0234726	0.010936	57.3519
85	T	32	19	0	0	4381	3651	0.00730427	0.00520405	0.0021112	0.0073277	76.626
86	G	79	39	0	0	4459	3690	0.017717	0.0105691	0.00722422	0.00662397	69.8695
87	C	62	4	0	0	4520	3694	0.0137168	0.00108284	0.0126477	0.00641892	55.3717
88	T	37	31	0	0	4557	3725	0.00811938	0.00832215	0	0.00618526	36.8666
89	T	50	16	0	0	4605	3741	0.0108578	0.00427693	0.0066091	0.00821019	13.6926
90	C	68	10	0	0	4663	3748	0.0145829	0.00266809	0.0119467	0.00715294	45.5123
91	T	56	22	0	0	4714	3767	0.0118795	0.00584019	0.00607479	0.00389873	60.0655
92	T	40	19	0	0	4726	3767	0.00846382	0.0050438	0.00343735	0.0026924	79.0339
93	T	14	3	0	0	4692	3743	0.0029838	0.000801496	0.00218406	0.00373663	44.6316
94	G	88	61	0	0	4768	3803	0.0184564	0.01604	0.0024558	0.00529582	42.9555
95	C	41	8	0	0	4723	3765	0.00868092	0.00212483	0.00657005	0.00779289	37.7082
96	T	43	9	0	0	4632	3691	0.00928325	0.00243836	0.00686161	0.00816812	66.5911
97	G	59	12	0	0	4459	3617	0.0132317	0.00331767	0.009947	0.00772498	56.0802
98	A	69	28	0	0	4497	3633	0.0153436	0.00770713	0.00769575	0.0052784	44.2856
99	C	31	5	0	0	4489	3620	0.00690577	0.00138122	0.0055322	0.0038786	45.4025
100	G	40	23	0	0	4466	3613	0.00895656	0.0063659	0.00260726	0.00203453	55.5752
101	A	28	10	0	1	4479	3617	0.0062514	0.00276472	0.00349634	0.00272732	53.7598
102	G	31	29	8	1	4418	3622	0.00701675	0.00800663	0	0.00159028	24.0751
103	T	22	2	10	6	4193	3547	0.00524684	0.000563857	0.00468563	0.00198329	4.33056
104	G	31	26	2	0	4203	3566	0.00737568	0.00729108	8.5223e-05	0.00124449	0.84883
105	G	12	6	10	3	4195	3564	0.00286055	0.0016835	0.00117903	0.00223754	0.707582
106	C	16	5	58	30	4132	3555	0.00387222	0.00140647	0.00246922	0.00318592	0.707582
107	G	33	20	92	50	3735	3455	0.00883534	0.00578871	0.00306437	0.00257205	0.300284
108	G	18	3	36	24	3677	3430	0.0048953	0.000874636	0.00402418	0.00193773	1.73497
109	A	40	38	5	3	3298	3302	0.0121286	0.0115082	0.000627609	0.00180203	3.19998
110	C	19	16	29	22	3096	3212	0.00613695	0.00498132	0.00116142	0.00280948	3.19998
111	G	34	24	24	5	3071	3208	0.0110713	0.0074813	0.00361708	0.00347038	1.46501
112	G	17	6	45	25	3085	3213	0.00551053	0.00186741	0.00364994	0.00235318	0
113	G	29	20	70	36	3114	3232	0.00931278	0.00618812	0.00314412	0.0018334	0
114	T	23	23	44	51	3137	3254	0.00733185	0.00706822	0.000265499	0.00428355	0.124952
115	G	23	17	171	146	3160	3270	0.00727848	0.00519878	0.00209057	0.00648265	8.65873
116	A	55	22	33	24	3215	3292	0.0171073	0.00668287	0.0104946	0.00844397	31.4225
117	G	35	13	18	28	3250	3305	0.0107692	0.00393343	0.00686279	0.00687065	39.6159
118	T	39	13	149	158	3288	3318	0.0118613	0.00391802	0.00797454	0.00735071	32.9149
119	A	45	26	92	123	3331	3342	0.0135095	0.00777977	0.00577461	0.0106529	16.2398
120	A	50	22	21	32	3381	3364	0.0147885	0.00653983	0.00830299	0.0091976	16.5283
121	T	81	19	6	4	3462	3383	0.0233969	0.00561632	0.017881	0.00884662	14.6955
122	G	51	45	0	0	3513	3428	0.0145175	0.0131272	0.00140881	0.00323367	8.60685
123	T	37	11	0	0	3549	3439	0.0104255	0.0031986	0.00725006	0.00308707	4.17288
124	C	13	9	0	0	3562	3448	0.00364964	0.00261021	0.00104215	0.000670386	4.44134
125	T	20	16	0	0	3582	3464	0.00558347	0.00461894	0.000969011	0.00147506	4.44134
126	G	32	37	0	0	3614	3501	0.00885445	0.0105684	0	0.00347717	0.862661
127	G	26	13	0	0	3640	3514	0.00714286	0.00369949	0.00345616	0.00984508	0.594192
128	G	36	10	1	0	3676	3524	0.00979325	0.00283768	0.00697536	0.0122184	3.31203
129	A	96	23	0	0	3770	3547	0.0254642	0.00648435	0.0191037	0.0140248	11.5825
130	A	51	10	5	4	3818	3557	0.0133578	0.00281136	0.0105762	0.00972636	12.7895
131	A	74	24	4	0	3892	3581	0.0190134	0.00670204	0.0123944	0.0066723	10.0717
132	C	44	18	16	20	3936	3599	0.0111789	0.00500139	0.00620852	0.00302551	1.20707
133	T	45	36	7	5	3981	3635	0.0113037	0.00990371	0.00141398	0.00106484	0.932434
134	G	42	33	10	16	4022	3666	0.0104426	0.00900164	0.00145402	0.000975322	3.22212
135	C	9	7	18	9	4030	3670	0.00223325	0.00190736	0.000326516	0.00117623	6.97069
136	C	9	4	27	12	4029	3671	0.0022338	0.00108962	0.00114543	0.00291631	7.23491
137	T	27	17	5	1	4056	3688	0.0066568	0.00460954	0.00205674	0.00752075	30.5717
138	G	37	13	0	0	4093	3701	0.00903982	0.00351256	0.00554674	0.0105044	53.393
139	A	70	7	1	4	4162	3707	0.0168188	0.00188832	0.0149588	0.0114969	66.4542
140	T	52	5	7	4	4214	3712	0.0123398	0.00134698	0.0110077	0.00772386	57.6179
141	G	74	33	4	0	4286	3743	0.0172655	0.00881646	0.00852421	0.00522809	32.1355
142	G	26	9	55	32	4312	3752	0.00602968	0.00239872	0.00363969	0.00613929	18.583
143	A	21	5	21	4	4333	3757	0.00484653	0.00133085	0.00352036	0.00706268	28.842
144	G	61	10	10	9	4394	3767	0.0138826	0.00265463	0.0112578	0.00801011	52.4515
145	G	53	21	15	6	4447	3788	0.0119181	0.00554382	0.00640986	0.0193698	69.9003
146	G	58	25	313	85	4504	3813	0.0128774	0.00655652	0.00636264	0.0191313	49.3331
147	G	350	110	61	6	4854	3923	0.0721055	0.0280398	0.045337	0.0187011	31.0463
148	G	90	50	239	47	4943	3973	0.0182076	0.0125849	0.00569428	0.00569814	14.1901
149	A	70	36	685	140	4997	4008	0.0140084	0.00898204	0.00507193	0.00414767	23.3101
150	T	50	15	509	96	4983	4022	0.0100341	0.00372949	0.00632823	0.00290497	27.6339
151	A	46	33	125	22	5015	4055	0.00917248	0.0081381	0.00104287	0.00134536	27.0842
152	A	34	22	626	113	5049	4076	0.00673401	0.00539745	0.00134381	0.00249954	16.6356
153	C	17	7	227	34	5058	4083	0.00336101	0.00171443	0.00164941	0.0020516	32.0999
154	T	90	54	56	11	5143	4137	0.0174995	0.0130529	0.00450539	0.0028546	64.1374
155	A	83	70	12	4	5226	4207	0.0158821	0.0166389	0	0.0034952	89.0811
156	C	30	7	4	0	5251	4213	0.0057132	0.00166152	0.00405842	0.00352192	82.5131
157	T	59	20	2	0	5305	4233	0.0111216	0.00472478	0.00642717	0.00667598	76.8149
158	G	33	26	0	0	5336	4259	0.00618441	0.00610472	8.01778e-05	0.00953804	48.1689
159	G	101	22	0	0	5433	4281	0.0185901	0.00513899	0.0135206	0.0117473	36.3455
160	A	108	20	0	0	5512	4301	0.0195936	0.00465008	0.0150133	0.00905303	25.3053
161	A	41	3	5	0	5540	4302	0.00740072	0.00069735	0.00670805	0.00574166	28.184
162	A	78	37	0	0	5604	4339	0.0139186	0.00852731	0.00543769	0.00403452	28.5239
163	C	41	10	5	0	5565	4348	0.00736748	0.00229991	0.00507925	0.00279212	27.9697
164	G	57	38	11	1	5566	4384	0.0102407	0.00866788	0.00158662	0.00297803	48.9245
165	G	26	13	4	0	5577	4397	0.004662	0.00295656	0.0017105	0.00626488	68.1611
166	T	68	29	7	9	5595	4425	0.0121537	0.00655367	0.00563698	0.00662795	83.1678
167	A	76	9	2	1	5649	4434	0.0134537	0.00202977	0.0114472	0.0079797	86.1215
168	G	58	33	0	0	5705	4467	0.0101665	0.00738751	0.00279969	0.0102749	83.5632
169	C	70	11	0	0	5773	4477	0.0121254	0.002457	0.00969222	0.0123153	65.2198
170	T	138	23	0	0	5910	4500	0.0233503	0.00511111	0.0183328	0.00908454	45.3558
171	A	85	24	0	3	5995	4524	0.0141785	0.00530504	0.00892077	0.00444358	21.0834
172	A	36	28	0	0	6031	4552	0.00596916	0.00615114	0	0.00147	8.92674
173	T	44	13	0	0	6073	4565	0.00724518	0.00284775	0.00440999	0.001779	0.552523
174	A	64	66	0	0	6137	4631	0.0104285	0.0142518	0	0.00233852	0
175	C	11	4	0	0	6148	4635	0.0017892	0.000862999	0.000927001	0.00325682	0
176	C	43	4	0	0	6191	4639	0.00694557	0.000862255	0.00608856	0.00568412	0.740135
177	G	80	47	0	0	6271	4686	0.0127571	0.0100299	0.00275489	0.0094226	18.8962
178	C	60	6	0	0	6331	4692	0.00947718	0.00127877	0.0082089	0.00968612	40.2742
179	A	187	55	0	0	6518	4747	0.0286898	0.0115863	0.017304	0.00816996	55.0379
180	T	48	18	0	0	6566	4764	0.00731039	0.00377834	0.00354545	0.00295556	40.927
181	A	49	18	0	0	6612	4782	0.00741077	0.00376412	0.00366043	0.00318668	25.1689
182	A	29	13	0	1	6640	4795	0.00436747	0.00271116	0.00166082	0.00455808	33.4848
183	C	38	7	4	7	6678	4802	0.00569033	0.00145773	0.00423878	0.00485786	29.4396
184	G	198	104	2	3	6873	4906	0.0288084	0.0211985	0.00777466	0.00457236	23.8196
185	T	64	33	1	0	6937	4938	0.00922589	0.00668287	0.00256013	0.00269006	0
186	C	32	6	1	0	6969	4944	0.00459176	0.00121359	0.00338228	0.00304248	0
187	G	53	27	0	0	7022	4971	0.00754771	0.0054315	0.00212776	0.00596817	41.2082
188	C	34	6	2	0	7056	4977	0.00481859	0.00120555	0.00361741	0.00925247	67.0491
189	A	150	44	10	3	7206	5021	0.020816	0.00876319	0.0121593	0.0104557	103.683
190	A	99	8	5	3	7305	5029	0.0135524	0.00159077	0.0119806	0.0106385	88.6856
191	G	100	32	28	19	7405	5061	0.0135044	0.00632286	0.00722722	0.00822994	70.5859
192	A	162	45	48	27	7567	5106	0.0214087	0.00881316	0.0127076	0.00682791	33.952
193	C	57	14	12	1	7624	5120	0.00747639	0.00273437	0.00475502	0.00302323	7.74113
194	C	47	16	86	46	7671	5136	0.00612697	0.00311526	0.00302112	0.00167588	0
195	A	155	97	134	83	7826	5233	0.0198058	0.0185362	0.00129354	0.0011575	0.167928
196	A	40	23	232	86	7865	5256	0.00508582	0.00437595	0.000712992	0.0011686	0.167928
197	A	61	33	31	12	7926	5289	0.00769619	0.00623936	0.00146597	0.00234063	4.95898
198	G	78	45	39	18	7997	5333	0.00975366	0.00843803	0.00132683	0.00185197	4.79105
199	A	58	16	63	30	8047	5349	0.00720766	0.00299121	0.00422909	0.00210655	4.79105
200	G	31	32	15	6	8075	5381	0.00383901	0.00594685	0	0.00154051	3.01208
201	G	50	22	92	24	8125	5403	0.00615385	0.00407181	0.00209055	0.00339298	6.5679
202	G	99	52	247	77	8223	5455	0.0120394	0.00953254	0.00253099	0.00297132	7.12877
203	G	146	66	21	7	8369	5521	0.0174453	0.0119544	0.00555741	0.00332744	19.8476
204	G	154	97	20	8	8519	5618	0.0180772	0.0172659	0.000825562	0.0045376	33.3913
205	A	151	79	79	14	8670	5697	0.0174164	0.0138669	0.00359934	0.00689172	60.4866
206	C	108	18	430	120	8774	5714	0.0123091	0.00315016	0.00918788	0.00998829	47.5591
207	C	110	26	76	28	8884	5740	0.0123818	0.00452962	0.00788792	0.00800645	53.565
208	T	210	60	419	166	9090	5799	0.0231023	0.0103466	0.0128891	0.00629331	65.5545
209	T	223	123	221	106	9313	5922	0.023945	0.02077	0.00324236	0.007181	76.0587
210	C	43	11	59	28	9353	5933	0.00459746	0.00185404	0.00274851	0.0117073	90.3748
211	G	199	32	3	1	9552	5965	0.0208333	0.00536463	0.0155521	0.0129932	60.6708
212	G	196	20	0	1	9748	5985	0.0201067	0.00334169	0.0168212	0.0106744	68.3637
213	G	114	30	0	1	9861	6015	0.0115607	0.00498753	0.00660611	0.00638307	40.5602
214	C	107	13	0	1	9968	6027	0.0107343	0.00215696	0.00859593	0.00449823	37.3991
215	C	71	19	0	0	10032	6046	0.00707735	0.00314257	0.00394718	0.00163292	16.3986
216	T	76	40	0	0	10105	6083	0.00752103	0.0065757	0.000951584	0.000317195	6.78067
217	C	21	14	1	0	10122	6095	0.00207469	0.00229696	0	0.000635045	0.88368
218	T	68	44	2	2	10185	6139	0.00667649	0.00716729	0	0.000635045	2.01042
219	T	46	16	0	0	10221	6153	0.00450054	0.00260036	0.00190513	0.000933845	2.28746
220	G	56	54	0	0	10266	6201	0.0054549	0.00870827	0	0.000667052	1.54264
221	C	39	18	0	0	10275	6203	0.00379562	0.00290182	0.0008964	0.000667052	0.692022
222	C	18	4	1	0	10291	6201	0.0017491	0.000645057	0.00110476	0.000931988	0.414981
223	A	104	82	0	0	10363	6257	0.0100357	0.0131053	0	0.000563736	0.27612
224	T	64	28	0	0	10416	6277	0.00614439	0.00446073	0.00169121	0.00178422	17.0946
225	C	22	22	0	0	10244	6199	0.0021476	0.00354896	0	0.00326968	38.4306
226	G	84	28	0	0	10312	6221	0.00814585	0.00450088	0.00366145	0.00527626	48.6225
227	G	72	5	0	0	10363	6210	0.0069478	0.000805153	0.00614759	0.00476277	31.6781
228	A	103	24	2	0	10460	6233	0.00984704	0.00385047	0.00601974	0.00271357	10.3421
229	T	34	7	3	0	10492	6239	0.00324056	0.00112197	0.00212097	0.0020279	0.659724
230	G	66	49	0	0	10555	6284	0.00625296	0.00779758	0	0.00132091	4.52215
231	T	57	9	0	0	10569	6267	0.00539313	0.00143609	0.00396273	0.00325573	7.10166
232	G	100	69	0	0	10657	6326	0.0093835	0.0109074	0	0.0021993	7.45292
233	C	84	13	1	2	10700	6317	0.00785047	0.00205794	0.00580447	0.00276075	3.44035
234	C	39	18	1	3	10735	6334	0.00363298	0.00284181	0.000793425	0.00129602	0.860847
235	C	35	10	10	3	10733	6332	0.00326097	0.00157928	0.00168435	0.00182231	1.29089
236	A	83	40	0	0	10795	6362	0.00768874	0.00628733	0.00141028	0.00238598	3.34816
237	G	51	15	0	0	10778	6342	0.00473186	0.00236518	0.00237229	0.00294706	16.9582
238	A	79	25	1	1	10837	6365	0.00728984	0.00392773	0.00337537	0.00282725	21.5749
239	T	66	19	0	0	10881	6373	0.00606562	0.00298133	0.00309351	0.00297971	31.4097
240	G	116	55	2	2	10978	6417	0.0105666	0.00857098	0.00201286	0.00328603	39.4457
241	G	68	15	0	0	11045	6430	0.00615663	0.00233281	0.00383276	0.00384939	48.3164
242	G	79	20	0	0	11124	6448	0.00710176	0.00310174	0.00401247	0.00262773	47.6887
243	A	69	16	0	0	11178	6454	0.00617284	0.00247908	0.00370294	0.00129024	37.4201
244	T	40	22	0	0	11204	6465	0.00357015	0.00340294	0.000167786	0.000239699	32.8737
245	T	84	57	1	0	11287	6522	0.00744219	0.00873965	0	0.00109406	32.3544
246	A	27	12	0	0	11312	6534	0.00238685	0.00183655	0.000551311	0.00153734	29.2689
247	G	90	34	1	0	11402	6568	0.00789335	0.00517661	0.00273087	0.00135357	19.9931
248	C	43	16	16	1	11445	6583	0.0037571	0.0024305	0.00132983	0.00102686	18.7658
249	T	59	39	64	1	11500	6618	0.00513043	0.00589302	0	0.00113267	29.7339
250	A	48	16	14	0	11533	6624	0.00416197	0.00241546	0.00175074	0.00328918	30.188
251	G	87	39	0	1	11606	6657	0.00749612	0.00585849	0.00164728	0.00323704	21.339
252	T	114	22	8	0	11671	6627	0.0097678	0.00331975	0.00646953	0.00275412	2.07898
253	A	41	13	5	0	11228	6309	0.00365159	0.00206055	0.00159432	0.000597613	0.668929
254	G	76	41	0	0	10733	5956	0.00708097	0.00688381	0.000198517	0.00139482	2.54281
255	G	36	30	5	1	10087	5479	0.00356895	0.00547545	0	0.00149888	32.5743
256	T	51	9	5	0	8355	4232	0.00610413	0.00212665	0.00398595	0.00237962	55.1911
257	G	43	19	2	0	7788	3790	0.00552131	0.00501319	0.000510682	0.00230507	66.9484
258	G	37	8	4	0	7717	3707	0.00479461	0.00215808	0.00264223	0.00317782	48.2602
259	G	49	10	29	0	7362	3443	0.0066558	0.00290444	0.00376228	0.00423761	37.291
260	G	105	38	13	2	7019	3202	0.0149594	0.0118676	0.00312895	0.0039405	38.6362
261	T	72	15	14	0	6585	2917	0.0109339	0.00514227	0.00582161	0.00289752	27.2929
262	A	37	8	80	1	6565	2885	0.00563595	0.00277296	0.00287095	0.00108586	15.6453
263	A	45	24	56	2	5815	2393	0.00773861	0.0100293	0	0.000128876	1.78361
264	C	23	8	15	0	5300	2023	0.00433962	0.00395452	0.000386629	0.00179663	1.78361
265	G	46	27	50	1	5242	1983	0.00877528	0.0136157	0	0.00641252	1.78361
266	G	38	5	22	0	4703	1617	0.00807995	0.00309215	0.00500327	0.0129699	12.8098
267	C	72	2	2	0	4634	1513	0.0155373	0.00132188	0.0142343	0.0113021	37.4277
268	T	105	6	2	1	4282	1213	0.0245213	0.00494641	0.0196721	0.00655738	56.9984
269	C	28	9	1	0	4221	1150	0.0066335	0.00782609	0	0.00144511	76.5353
270	A	72	33	0	0	4275	1165	0.0168421	0.0283262	0	0.00293998	79.6428
271	C	26	2	0	0	4294	1158	0.00605496	0.00172712	0.00433533	0.00293998	82.4704
272	C	38	5	2	0	4332	1161	0.00877193	0.00430663	0.00448461	0.0072577	63.9545
273	T	98	28	0	0	4429	1189	0.0221269	0.0235492	0	0.00804568	50.3949
274	A	131	14	0	0	4559	1202	0.0287344	0.0116473	0.0172885	0.00895739	27.9966
275	G	62	8	0	0	4618	1208	0.0134257	0.00662252	0.00684856	0.00387122	14.6693
276	G	28	4	0	0	4642	1210	0.00603188	0.00330579	0.00273514	0.00158837	9.16041
277	C	21	3	0	0	4658	1208	0.00450837	0.00248344	0.00202997	0.000676657	9.16041
278	G	36	13	0	0	4662	1196	0.00772201	0.0108696	0	0	10.612
279	A	70	19	0	1	4720	1209	0.0148305	0.0157155	0	0	1.95513
280	C	24	7	3	0	4741	1215	0.00506222	0.00576132	0	0	5.19467
281	G	49	20	1	0	4762	1215	0.0102898	0.0164609	0	0.00409802	7.4502
282	A	43	16	0	0	4801	1228	0.00895647	0.0130293	0	0.00420371	8.52682
283	T	127	17	3	0	4922	1243	0.0258025	0.0136766	0.0122941	0.00420371	17.8349
284	C	65	16	0	1	4984	1257	0.0130417	0.0127287	0.00031705	0.000121343	16.2951
285	C	26	7	0	0	4934	1247	0.00526956	0.00561347	0	1.56597e-05	35.2029
286	C	16	4	0	0	4924	1249	0.00324939	0.00320256	4.69791e-05	0.000265838	47.7271
287	T	61	37	0	0	4981	1285	0.0122465	0.0287938	0	0.000250178	52.7034
288	A	27	6	0	0	5005	1291	0.00539461	0.00464756	0.000750534	0.000250178	32.719
289	G	30	17	0	0	5033	1308	0.00596066	0.0129969	0	0	7.64721
290	C	11	10	0	0	5043	1318	0.00218124	0.00758725	0	0	0.430218
291	T	35	14	0	0	5078	1332	0.00689248	0.0105105	0	0	1.01224
292	G	21	13	0	0	5099	1345	0.00411845	0.00966543	0	0	1.99343
293	G	24	9	0	0	5116	1352	0.00469116	0.0066568	0	0.000237316	3.60156
294	T	31	9	0	0	5142	1361	0.00602878	0.00661278	0	0.000515798	4.25558
295	C	15	3	1	0	5155	1364	0.0029098	0.00219941	0.000711949	0.000515798	3.27439
296	T	27	6	0	0	5181	1370	0.00521135	0.00437956	0.000835446	0.000313646	1.23604
297	G	30	14	7	1	5197	1379	0.00577256	0.0101523	0	0.000188428	2.21074
298	A	42	11	8	0	5238	1390	0.00801833	0.00791367	0.000105493	0.000953479	12.778
299	G	40	10	3	0	5253	1397	0.0076147	0.0071582	0.000459792	0.000918315	23.311
300	A	38	7	0	0	5189	1389	0.00732318	0.0050396	0.00229515	0.000765051	21.1002
301	G	47	21	1	0	5192	1388	0.00905239	0.0151297	0	0	10.533
302	G	34	15	0	0	5225	1403	0.00650718	0.0106914	0	0	0.128995
303	A	40	19	4	0	5244	1414	0.00762777	0.0134371	0	0	10.8059
304	T	15	8	0	0	5232	1411	0.00286697	0.00566974	0	0	11.5088
305	G	58	40	4	1	5243	1449	0.0110624	0.0276052	0	0	11.3798
306	A	52	20	0	0	5286	1469	0.00983731	0.0136147	0	0	0.702896
307	C	15	6	4	1	5289	1473	0.00283607	0.00407332	0	0	14.208
308	C	15	10	0	0	5229	1470	0.00286862	0.00680272	0	0	14.208
309	A	36	20	3	0	5255	1489	0.00685062	0.0134318	0	0.00100473	17.7786
310	G	42	23	0	0	5288	1509	0.00794251	0.0152419	0	0.00103287	7.83634
311	C	23	2	0	0	5306	1510	0.00433472	0.0013245	0.0030142	0.00103287	7.83634
312	C	18	5	1	0	5315	1514	0.00338664	0.00330251	8.44104e-05	2.81368e-05	4.68894
313	A	128	66	0	1	5440	1580	0.0235294	0.0417722	0	0	1.28349
314	C	33	10	7	0	5473	1590	0.0060296	0.00628931	0	0.00100357	1.28349
315	A	215	102	3	3	5674	1686	0.0378921	0.0604982	0	0.00100357	0.860327
316	C	34	5	4	2	5706	1691	0.00595864	0.00295683	0.00301071	0.00100357	23.8538
317	T	41	26	5	0	5747	1717	0.00713416	0.0151427	0	0	29.9536
318	G	37	23	10	2	5781	1740	0.00640028	0.0132184	0	0	29.9536
319	G	31	12	11	6	5793	1747	0.00535129	0.00686892	0	0	6.09978
320	A	21	8	30	16	5813	1754	0.00361259	0.004561	0	0	1.14609
321	A	46	24	2	6	5856	1778	0.00785519	0.0134983	0	0	1.14609
322	C	24	12	32	26	5828	1768	0.00411805	0.00678733	0	0	1.14609
323	T	51	29	11	8	5874	1796	0.00868233	0.016147	0	0	0.270209
324	G	45	28	194	100	5917	1824	0.00760521	0.0153509	0	0	0.270209
325	A	30	12	16	6	5939	1831	0.00505136	0.0065538	0	0	0.547934
326	G	34	14	21	16	5972	1845	0.00569324	0.00758808	0	9.61425e-05	1.16549
327	A	57	34	6	1	6027	1879	0.00945744	0.0180947	0	9.61425e-05	5.00773
328	C	21	6	2	1	6048	1884	0.00347222	0.00318471	0.000288427	9.61425e-05	4.73001
329	A	397	235	3	4	6445	2119	0.0615981	0.110901	0	0	3.84224
330	C	22	16	43	26	6467	2134	0.00340189	0.00749766	0	0	0.257393
331	G	77	61	12	10	6523	2186	0.0118044	0.0279048	0	0	0.257393
332	G	58	20	41	22	6543	2189	0.00886444	0.00913659	0	0	4.26492
333	T	37	18	4	1	6572	2204	0.00562995	0.00816697	0	0.000357968	13.2378
334	C	25	10	37	12	6593	2212	0.0037919	0.0045208	0	0.000357968	13.3898
335	C	22	5	21	10	6613	2217	0.00332678	0.0022553	0.0010739	0.000357968	11.3128
336	A	53	25	68	35	6666	2242	0.0079508	0.0111508	0	0.000763887	4.65089
337	G	44	20	20	2	6706	2257	0.00656129	0.00886132	0	0.00106526	24.7449
338	A	72	19	22	11	6777	2275	0.0106242	0.00835165	0.00229166	0.00106526	27.5276
339	C	27	7	19	11	6803	2282	0.00396884	0.00306748	0.000904126	0.000301375	32.4227
340	T	83	51	1	2	6885	2333	0.0120552	0.0218603	0	0.000408795	23.2503
341	C	19	9	0	2	6902	2337	0.00275283	0.00385109	0	0.00285906	41.401
342	C	38	10	15	10	6925	2344	0.00548736	0.00426621	0.00122639	0.00285906	34.3968
343	T	78	9	14	11	6994	2350	0.0111524	0.00382979	0.00735078	0.00245026	36.4071
344	A	162	96	1	0	7139	2442	0.0226923	0.039312	0	0.00140264	13.5431
345	C	31	15	2	0	7046	2427	0.00439966	0.00618047	0	0.00314336	17.2607
346	G	99	24	0	0	7062	2436	0.0140187	0.00985222	0.00420793	0.00457078	8.79096
347	G	45	3	0	1	6961	2402	0.00646459	0.00124896	0.00522215	0.00316814	8.79096
348	G	66	14	4	4	6460	2349	0.0102167	0.00595998	0.00428226	0.00154058	13.1487
349	A	84	46	15	10	5795	2280	0.0144953	0.0201754	0	0.000113164	14.4484
350	G	48	19	14	6	5513	2270	0.00870669	0.00837004	0.000339491	0.000113164	15.7905
351	G	38	22	49	52	4870	2176	0.00780287	0.0101103	0	0	7.25594
352	C	27	26	484	331	4279	2082	0.00630989	0.012488	0	0	2.31247
353	A	47	33	571	394	4005	2035	0.0117353	0.0162162	0	0.000153607	0.970293
354	G	23	19	682	507	3792	2031	0.0060654	0.009355	0	0.00016944	1.96876
355	C	23	12	1783	1256	3611	2030	0.00636943	0.00591133	0.000460821	0.000827741	0.998466
356	A	31	19	610	461	3239	1995	0.00957086	0.00952381	4.7498e-05	0.000855451	3.44451
357	G	29	14	108	91	3240	2003	0.00895062	0.00698952	0.00197491	0.00104366	22.6893
358	T	30	18	404	274	3142	1998	0.00954806	0.00900901	0.00054395	0.00199374	52.0113
359	G	45	28	448	279	3108	2018	0.0144788	0.0138751	0.000612134	0.00593799	65.7754
360	G	32	11	506	300	3131	2029	0.0102204	0.00542139	0.00482515	0.00573394	49.4716
361	G	89	32	57	40	3210	2059	0.0277259	0.0155415	0.0123767	0.00412556	20.1496
362	G	210	213	795	516	3328	2271	0.063101	0.0937913	0	0	3.93948
363	A	130	109	538	378	3449	2380	0.0376921	0.0457983	0	0.000319506	0.155312
364	A	55	42	104	67	3497	2422	0.0157278	0.017341	0	0.000319506	0.584397
365	T	64	42	577	371	3558	2464	0.0179876	0.0170455	0.000958517	0.00170177	2.27193
366	A	79	125	141	106	3637	2589	0.0217212	0.0482812	0	0.00345767	4.63575
367	T	49	24	457	306	3686	2613	0.0132935	0.00918485	0.00414679	0.0061736	6.95082
368	T	60	26	89	72	3746	2639	0.0160171	0.00985222	0.00622621	0.00815562	27.0321
369	G	78	33	18	18	3824	2672	0.0203975	0.0123503	0.00814782	0.00608021	34.0471
370	C	52	9	7	9	3876	2681	0.0134159	0.00335696	0.0100928	0.00456469	31.303
371	A	111	81	0	2	3987	2762	0.0278405	0.0293266	0	0.00120042	9.79036
372	C	26	8	1	0	4013	2770	0.00647894	0.00288809	0.00360126	0.00150072	0.25623
373	A	164	161	1	1	4177	2931	0.0392626	0.0549301	0	0.000300304	0.25623
374	A	38	24	3	2	4215	2955	0.00901542	0.00812183	0.000900911	0.000300304	0
375	T	31	23	4	2	4246	2978	0.00730099	0.0077233	0	0.000364355	0
376	G	50	67	5	5	4296	3045	0.0116387	0.0220033	0	0.000364355	0
377	G	16	8	32	25	4312	3053	0.00371058	0.00262037	0.00109307	0.000364355	0
378	G	47	51	12	6	4359	3104	0.0107823	0.0164304	0	0	0
379	C	66	62	3	1	4425	3166	0.0149153	0.0195831	0	0.0005683	0
380	G	28	22	28	20	4453	3188	0.0062879	0.00690088	0	0.00124975	5.72183
381	C	16	6	4	3	4469	3194	0.00358022	0.00187852	0.0017049	0.00400296	10.2449
382	A	40	22	6	2	4509	3216	0.00887115	0.0068408	0.00204434	0.00343466	22.563
383	A	63	18	3	2	4572	3234	0.0137795	0.00556586	0.00825964	0.00341383	22.0619
384	G	64	60	76	17	4636	3294	0.013805	0.0182149	0	0.00252209	26.1535
385	C	36	19	26	2	4672	3313	0.00770548	0.00573498	0.00198186	0.00252209	15.9598
386	C	39	9	4	1	4711	3322	0.0082785	0.00270921	0.00558442	0.00186147	10.739
387	T	18	15	3	0	4729	3337	0.0038063	0.00449506	0	0.00118358	2.12436
388	G	28	28	2	0	4757	3365	0.00588606	0.00832095	0	0.00216473	0
389	A	51	24	1	0	4808	3389	0.0106073	0.00708174	0.00355073	0.00268187	0
390	T	27	9	0	0	4835	3398	0.00558428	0.00264862	0.00294346	0.00179743	0
391	G	36	20	0	0	4869	3418	0.00739372	0.00585138	0.00155142	0.0014737	0
392	C	20	11	7	2	4874	3428	0.00410341	0.00320887	0.000897417	0.001891	4.46647
393	A	62	37	5	0	4902	3459	0.0126479	0.0106967	0.00197226	0.00347161	24.6639
394	G	45	22	2	0	4942	3481	0.00910563	0.00632002	0.00280332	0.00433504	36.9117
395	C	48	14	1	0	4986	3491	0.00962696	0.00401031	0.00563926	0.0034006	46.3987
396	C	40	12	14	5	5016	3501	0.00797448	0.00342759	0.00456253	0.00187726	29.4399
397	A	99	94	1	0	5077	3572	0.0194997	0.0263158	0	0.000356418	17.1922
398	T	31	18	25	3	5097	3587	0.00608201	0.00501812	0.00106925	0.0012458	5.10444
399	G	48	38	102	15	5137	3611	0.00934398	0.0105234	0	0.00285398	8.62491
400	C	28	10	44	22	5163	3620	0.0054232	0.00276243	0.00266814	0.00285398	8.62491
401	C	55	17	1	0	5218	3637	0.0105404	0.00467418	0.0058938	0.0019646	6.75909
402	G	23	33	21	8	5241	3670	0.00438848	0.00899183	0	0.00026465	0
403	C	15	15	27	11	5256	3685	0.00285388	0.00407056	0	0.00226608	0
404	G	47	30	47	2	5303	3715	0.00886291	0.00807537	0.000793949	0.00226608	0
405	T	55	16	9	0	5357	3731	0.0102669	0.00428839	0.00600429	0.00332165	0.436932
406	G	27	23	12	2	5378	3747	0.00502045	0.00613824	0	0.00259407	0.436932
407	T	43	15	75	13	5421	3762	0.00793212	0.00398724	0.00396067	0.00385889	1.07491
408	A	83	43	10	1	5501	3802	0.0150882	0.0113098	0.00382155	0.00257705	11.1432
409	T	54	23	9	3	5502	3806	0.00981461	0.00604309	0.00379445	0.00628839	20.4719
410	G	67	46	5	1	5549	3846	0.0120742	0.0119605	0.000115146	0.008068	35.3112
411	A	134	34	9	1	5681	3880	0.0235874	0.00876289	0.0149556	0.00884663	49.4764
412	A	76	16	3	0	5756	3895	0.0132036	0.00410783	0.0091333	0.00724649	40.2866
413	G	63	33	0	0	5814	3926	0.0108359	0.0084055	0.00245101	0.00900878	44.849
414	A	109	33	14	6	5922	3959	0.0184059	0.00833544	0.0101552	0.0118289	46.7117
415	A	117	20	2	0	6039	3979	0.0193741	0.00502639	0.0144202	0.00999739	78.448
416	G	128	40	0	0	6167	4019	0.0207556	0.00995272	0.0109115	0.00639066	71.3435
417	G	89	39	3	0	6256	4058	0.0142263	0.00961065	0.00466049	0.00384458	44.8103
418	C	52	19	19	5	6308	4077	0.0082435	0.00466029	0.00359999	0.00413351	15.7686
419	C	44	15	1	1	6352	4092	0.00692695	0.00366569	0.00327326	0.00293351	6.76595
420	T	93	37	3	0	6441	4129	0.0144388	0.00896101	0.00552727	0.00316034	13.3382
421	T	107	93	52	22	6547	4222	0.0163434	0.0220275	0	0.00449134	22.8526
422	C	40	9	5	1	6586	4229	0.00607349	0.00212816	0.00395374	0.00809901	51.7898
423	G	123	38	2	0	6704	4264	0.0183473	0.00891182	0.00952028	0.0098286	59.2687
424	G	94	13	8	5	6797	4277	0.0138296	0.00303951	0.010823	0.00788626	58.226
425	G	98	22	1	0	6895	4299	0.0142132	0.00511747	0.00914252	0.00450087	25.3563
426	T	130	65	2	0	7012	4362	0.0185396	0.0149014	0.00369326	0.00145336	14.6829
427	T	77	45	0	1	7077	4403	0.0108803	0.0102203	0.000666827	0.000222276	3.37766
428	G	53	38	0	0	7118	4428	0.00744591	0.00858175	0	0.000192282	3.37766
429	T	38	27	0	1	7152	4454	0.0053132	0.00606197	0	0.0017774	6.3527
430	A	78	46	21	9	7169	4462	0.0108802	0.0103093	0.000576847	0.00569393	25.4864
431	A	102	42	38	17	7236	4475	0.0140962	0.00938547	0.00475534	0.00606127	54.326
432	A	153	41	8	3	7380	4511	0.0207317	0.00908889	0.0117496	0.00853007	77.7014
433	G	68	34	4	2	7402	4521	0.00918671	0.00752046	0.00167887	0.00782905	85.3182
434	T	154	38	2	0	7548	4555	0.0204028	0.00834248	0.0121617	0.0093916	82.1256
435	A	189	69	0	0	7734	4620	0.0244375	0.0149351	0.00964656	0.00533769	52.3975
436	C	117	40	4	5	7846	4651	0.0149121	0.0086003	0.00636651	0.00212217	25.647
437	T	166	140	1	1	8010	4789	0.0207241	0.0292337	0	0	0
438	T	92	74	1	0	8101	4860	0.0113566	0.0152263	0	0	0
439	T	94	94	1	0	8192	4953	0.0114746	0.0189784	0	0	0
440	C	35	35	2	5	8227	4988	0.00425428	0.00701684	0	0.00116948	9.06206
441	A	160	109	15	3	8387	5097	0.0190771	0.0213851	0	0.00265846	42.7078
442	G	122	56	9	3	8509	5153	0.0143378	0.0108675	0.00350843	0.00758052	71.6633
443	C	73	21	17	4	8579	5172	0.00850915	0.00406032	0.00446696	0.00861298	89.8331
444	G	189	36	124	30	8751	5192	0.0215975	0.00693374	0.0147662	0.00859108	85.6543
445	G	74	10	83	15	8642	5076	0.00856283	0.00197006	0.00660579	0.00529935	79.8256
446	G	79	24	146	37	8505	4889	0.00928865	0.00490898	0.00440128	0.00920323	64.6074
447	G	113	41	567	67	8325	4699	0.0135736	0.00872526	0.00489099	0.00964203	60.4287
448	A	212	32	749	115	8482	4705	0.0249941	0.00680128	0.0183174	0.0080117	45.6482
449	G	81	18	330	29	8478	4665	0.00955414	0.00385852	0.00571768	0.00289188	33.6346
450	G	43	24	681	116	8328	4579	0.0051633	0.00524132	0	0.0025829	11.5862
451	A	81	31	618	120	8275	4525	0.00978852	0.00685083	0.00295796	0.0025829	4.93686
452	A	76	20	321	80	8229	4478	0.00923563	0.00446628	0.00479075	0.0025212	9.33355
453	G	39	22	236	23	7426	4028	0.00525182	0.00546177	0	0.000924288	6.2304
454	G	38	10	204	13	7105	3872	0.00534835	0.00258264	0.00277286	0.00384333	20.9424
455	G	64	42	403	54	7148	3904	0.00895355	0.0107582	0	0.00472192	51.1653
456	A	255	104	28	6	7385	4000	0.0345295	0.026	0.00875714	0.00833006	86.6561
457	G	86	25	128	23	7395	3997	0.0116295	0.00625469	0.00540862	0.00800389	99.4943
458	T	120	21	79	8	7496	4007	0.0160085	0.00524083	0.0108244	0.00868755	97.9561
459	A	100	22	9	0	7570	4019	0.01321	0.005474	0.00777862	0.00881878	80.5365
460	A	91	18	10	2	7651	4029	0.0118939	0.00446761	0.00745959	0.00859678	97.552
461	A	131	23	92	1	7777	4042	0.0168445	0.00569025	0.0112181	0.0096228	85.7685
462	G	98	22	9	0	7832	4045	0.0125128	0.00543881	0.00711264	0.00726619	83.8983
463	T	131	25	7	0	7855	4029	0.0166773	0.00620501	0.0105376	0.0075267	37.6356
464	T	63	16	3	0	7693	3943	0.00818926	0.00405782	0.00414827	0.00820524	48.1522
465	A	78	12	0	0	6980	3629	0.0111748	0.0033067	0.00789419	0.00827072	33.4712
466	A	103	12	0	0	6393	3349	0.0161114	0.00358316	0.0125733	0.00967488	46.9964
467	T	72	24	0	0	6166	3259	0.0116769	0.00736422	0.00434471	0.00741039	22.8034
468	A	194	62	0	0	6326	3300	0.0306671	0.0187879	0.0121067	0.00598142	21.2856
469	C	56	10	0	0	6369	3300	0.00879259	0.0030303	0.0057798	0.00194586	7.7603
470	C	35	18	0	0	6365	3308	0.00549882	0.00544135	5.77818e-05	1.92606e-05	19.0056
471	T	64	43	0	0	6368	3332	0.0100503	0.0129052	0	0	39.3209
472	T	49	26	0	0	6252	3292	0.00783749	0.00789793	0	0.00134713	58.4174
473	T	41	23	0	0	5382	2889	0.00761799	0.00796123	0	0.0056343	68.8489
474	G	77	30	0	0	5254	2815	0.0146555	0.0106572	0.00404138	0.00940889	69.9602
475	C	67	2	0	0	4924	2649	0.0136068	0.000755002	0.0128615	0.00867722	81.0763
476	T	91	19	0	0	4925	2626	0.0184772	0.00723534	0.0113237	0.00439004	79.298
477	C	26	9	0	0	4930	2621	0.00527383	0.0034338	0.00184637	0.00639895	89.9326
478	A	186	121	0	0	5115	2738	0.0363636	0.0441928	0	0.00676307	79.4946
479	T	132	22	0	0	5241	2759	0.025186	0.0079739	0.0173505	0.00676307	59.2172
480	T	44	15	0	0	5282	2774	0.00833018	0.00540735	0.00293871	0.000979572	35.672
481	G	27	17	0	0	5302	2790	0.00509242	0.00609319	0	5.39638e-05	17.7413
482	A	83	46	0	0	5375	2834	0.0154419	0.0162315	0	5.39638e-05	10.4986
483	C	25	13	0	0	5204	2800	0.004804	0.00464286	0.000161891	0.00311145	6.94259
484	G	61	39	0	0	4853	2704	0.0125695	0.0144231	0	0.00396124	17.8877
485	T	77	19	0	0	4767	2697	0.0161527	0.00704486	0.00917247	0.00396124	18.1671
486	T	53	23	0	0	4728	2699	0.0112098	0.00852167	0.00271124	0.00120731	13.8954
487	A	46	37	0	0	4664	2716	0.00986278	0.013623	0	0.00131129	10.3582
488	C	18	8	0	0	4675	2719	0.00385027	0.00294226	0.000910689	0.00401915	34.3832
489	C	31	10	0	0	4632	2717	0.00669257	0.00368053	0.00302317	0.00754129	58.3279
490	C	49	7	2	0	4586	2711	0.0106847	0.00258207	0.0081236	0.00913577	73.2993
491	G	111	35	15	1	4605	2740	0.0241042	0.0127737	0.0114771	0.011052	71.0757
492	C	65	17	34	6	4668	2757	0.0139246	0.00616612	0.00780661	0.0103834	75.1895
493	A	102	22	5	0	4702	2774	0.0216929	0.00793079	0.0138721	0.0119254	73.2468
494	G	72	16	4	4	4750	2787	0.0151579	0.00574094	0.00947133	0.00909021	52.3821
495	A	115	32	10	2	4864	2819	0.0236431	0.0113515	0.0124327	0.00768136	30.8352
496	A	54	16	38	23	4918	2835	0.0109801	0.00564374	0.00536662	0.00711079	37.7183
497	G	73	27	11	3	4990	2862	0.0146293	0.00943396	0.00524478	0.0074678	41.9204
498	A	114	34	8	14	5104	2896	0.0223354	0.0117403	0.010721	0.00609803	49.0216
499	A	65	18	2	1	5169	2914	0.012575	0.00617708	0.00643766	0.00420306	19.8581
500	G	68	35	0	0	5233	2948	0.0129945	0.0118725	0.00113548	0.00205718	14.44
501	C	55	16	0	0	5284	2963	0.0104088	0.00539993	0.00503604	0.00187143	0.294175
502	A	61	40	0	0	5345	3003	0.0114125	0.01332	0	0.000192745	0.98063
503	C	12	5	0	0	5357	3007	0.00224006	0.00166279	0.000578234	0.000192745	0.98063
504	C	11	7	1	0	5368	3014	0.00204918	0.0023225	0	0.000724385	7.85379
505	G	55	37	6	7	5422	3051	0.0101439	0.0121272	0	0.00167152	26.8366
506	G	42	17	0	0	5453	3068	0.00770218	0.00554107	0.00217315	0.00167152	29.731
507	C	28	7	3	3	5478	3075	0.00511135	0.00227642	0.0028414	0.00121163	22.5637
508	T	40	24	53	19	5515	3099	0.00725295	0.00774443	0	0.00100974	2.89444
509	A	40	20	20	6	5555	3119	0.00720072	0.00641231	0.000793497	0.00100974	0
510	A	41	16	2	0	5595	3135	0.00732797	0.00510367	0.00223571	0.000745238	0.708
511	C	18	11	1	1	5613	3146	0.00320684	0.0034965	0	0	3.61396
512	T	69	39	5	2	5682	3185	0.0121436	0.0122449	0	0.00111382	3.74296
513	C	19	13	1	0	5701	3198	0.00333275	0.00406504	0	0.00111382	29.0046
514	C	37	10	0	0	5738	3208	0.00644824	0.00311721	0.00334145	0.00153576	52.8453
515	G	33	40	0	0	5771	3248	0.00571825	0.0123153	0	0.000421947	62.863
516	T	34	15	0	0	5805	3263	0.00585702	0.004597	0.00126584	0.000421947	36.8933
517	G	25	22	0	0	5830	3285	0.00428816	0.00669711	0	0	16.1282
518	C	6	7	0	0	5834	3292	0.00102845	0.00212637	0	0	19.8316
519	C	19	16	4	0	5849	3308	0.00324842	0.00483676	0	0.000459481	36.7232
520	A	67	42	1	0	5896	3346	0.0113636	0.0125523	0	0.000459481	30.7416
521	G	31	13	1	2	5911	3358	0.00524446	0.00387135	0.00137844	0.000459481	16.8916
522	C	20	18	5	3	5925	3376	0.00337553	0.00533175	0	0.00289757	0
523	A	45	44	1	0	5961	3419	0.00754907	0.0128693	0	0.00427304	1.48347
524	G	98	26	0	0	6059	3445	0.0161743	0.00754717	0.00869272	0.00427304	1.48347
525	C	41	9	13	2	6100	3454	0.00672131	0.00260567	0.00412639	0.00137546	4.42245
526	C	15	16	12	4	6115	3470	0.00245298	0.00461095	0	0.00163885	8.65749
527	G	53	47	12	13	6168	3517	0.00859274	0.0133637	0	0.00216566	8.65749
528	C	34	2	4	1	6202	3519	0.0054821	0.000568343	0.00491655	0.00216566	5.71851
529	G	31	12	61	38	6233	3531	0.00497353	0.00339847	0.00158043	0.00193144	14.2412
530	G	11	8	35	29	6244	3539	0.00176169	0.00226053	0	0.00140463	16.2118
531	T	53	15	9	5	6297	3554	0.00841671	0.0042206	0.0042139	0.00233062	17.0552
532	A	73	46	46	24	6368	3600	0.0114636	0.0127778	0	0.000925983	3.98574
533	A	78	34	8	4	6442	3634	0.012108	0.00935608	0.00277795	0.000925983	2.01515
534	T	34	26	3	4	6476	3660	0.00525015	0.00710383	0	0.000156575	1.17175
535	A	164	154	5	9	6638	3814	0.0247062	0.0403776	0	0.000156575	0
536	C	24	12	2	2	6658	3826	0.00360469	0.00313643	0.000469724	0.000771266	3.8262
537	G	39	38	1	3	6697	3864	0.0058235	0.00983437	0	0.00166985	22.7524
538	G	28	9	3	1	6725	3873	0.00416357	0.00232378	0.00184407	0.00248379	32.1542
539	A	44	13	0	0	6769	3886	0.00650022	0.00334534	0.00316547	0.0018691	28.328
540	G	48	18	0	0	6817	3904	0.00704122	0.00461066	0.00244182	0.000813941	9.40186
541	G	28	42	0	0	6845	3946	0.00409058	0.0106437	0	0	0
542	G	56	59	3	2	6901	4005	0.00811477	0.0147316	0	0	0
543	T	83	64	17	16	6984	4069	0.0118843	0.0157287	0	0.000462202	3.26066
544	G	16	21	183	126	7000	4090	0.00228571	0.00513447	0	0.000462202	4.83285
545	C	32	13	216	211	7032	4103	0.00455063	0.00316841	0.00138661	0.000462202	4.83285
546	A	65	53	293	231	7097	4156	0.0091588	0.0127526	0	0	1.57219
547	A	39	36	55	26	7136	4192	0.00546525	0.00858779	0	0	0
548	G	88	103	85	58	7223	4295	0.0121833	0.0239814	0	0	0
549	C	200	427	193	110	7423	4722	0.0269433	0.0904278	0	0	0.6898
550	G	182	347	134	85	7605	5069	0.0239316	0.0684553	0	0	0.6898
551	T	262	485	122	67	7867	5554	0.0333037	0.0873245	0	0	0.6898
552	T	393	601	842	472	8258	6154	0.0475902	0.0976601	0	0	0
553	A	108	196	359	166	8365	6349	0.0129109	0.030871	0	0	13.5473
554	A	61	64	21	10	8425	6413	0.00724036	0.00997973	0	0	16.9833
555	T	60	68	18	8	8482	6481	0.0070738	0.0104922	0	0	16.9833
556	C	18	31	76	28	8500	6512	0.00211765	0.00476044	0	0	3.43598
557	G	40	46	19	11	8540	6558	0.00468384	0.00701433	0	0	0
558	G	32	31	26	10	8572	6589	0.00373308	0.00470481	0	0.000355984	0
559	A	59	46	10	8	8629	6635	0.00683741	0.00693293	0	0.000355984	0
560	A	60	39	5	10	8689	6674	0.00690528	0.00584357	0.00106795	0.000355984	0
561	T	67	59	43	19	8755	6733	0.00765277	0.00876281	0	0	0
562	T	97	98	108	41	8852	6830	0.010958	0.0143485	0	8.50113e-05	0
563	A	93	76	225	102	8922	6891	0.0104237	0.0110289	0	0.000203518	2.7268
564	C	23	16	791	326	8945	6906	0.00257127	0.00231683	0.000255034	0.000203518	28.2922
565	T	55	40	690	292	8985	6935	0.00612131	0.00576784	0.00035552	0.00189715	28.6121
566	G	44	36	299	114	9021	6959	0.00487751	0.00517316	0	0.00414282	26.1459
567	G	69	16	34	21	9049	6952	0.00762515	0.0023015	0.00533594	0.00731961	1.52577
568	G	105	31	13	10	9110	6943	0.0115258	0.00446493	0.00709253	0.00646675	1.20592
569	C	139	42	39	10	8848	6732	0.0157098	0.00623886	0.00953036	0.00497052	0.945351
570	G	57	26	61	19	8338	6388	0.00683617	0.00407013	0.00277734	0.00179373	1.11724
571	T	37	12	165	66	8215	6299	0.00450396	0.00190506	0.00260385	0.00171735	1.11724
572	A	78	88	911	426	8193	6313	0.00952032	0.0139395	0	0.00133448	3.60077
573	A	44	23	205	104	6076	4888	0.00724161	0.0047054	0.0025482	0.00242264	2.90826
574	A	42	27	397	168	5859	4719	0.00716846	0.00572155	0.00145523	0.00262783	2.90826
575	G	42	23	90	42	4381	3626	0.00958685	0.00634308	0.00326448	0.00352893	0.859423
576	C	20	7	21	14	3724	3162	0.00537057	0.00221379	0.00316378	0.00256619	0.434703
577	G	30	13	1	4	3563	3038	0.00841987	0.00427913	0.00415853	0.00151159	0.602631
578	C	13	10	6	1	3535	3028	0.00367751	0.00330251	0.000376243	0.000125414	0.167928
579	A	40	58	3	0	3556	3078	0.0112486	0.0188434	0	0	0.592741
580	C	4	9	7	1	3553	3085	0.00112581	0.00291734	0	0.00142874	4.64778
581	G	24	26	10	2	3574	3111	0.00671517	0.00835744	0	0.00479741	21.3077
582	C	20	4	196	47	3594	3115	0.00556483	0.00128411	0.00428623	0.00612788	42.1163
583	A	53	14	412	135	3646	3128	0.0145365	0.0044757	0.010106	0.00469913	37.8934
584	G	31	14	163	26	3677	3141	0.00843079	0.00445718	0.0039914	0.00228677	21.2334
585	G	9	10	92	21	3685	3150	0.00244233	0.0031746	0	0.000956309	0
586	C	20	8	110	20	3705	3154	0.00539811	0.00253646	0.00286893	0.00142859	0
587	G	33	36	7	5	3715	3182	0.00888291	0.0113136	0	0.000472278	0
588	G	11	5	74	12	3676	3169	0.00299238	0.00157778	0.00141683	0.00125028	0
589	T	9	9	95	13	3665	3162	0.00245566	0.0028463	0	0.00344359	17.2949
590	T	19	9	92	6	3675	3166	0.00517007	0.0028427	0.002334	0.00537863	46.7296
591	T	33	3	2	0	3692	3161	0.00893824	0.000949067	0.00799677	0.00897425	74.7041
592	G	38	14	68	5	3728	3172	0.0101931	0.00441362	0.00580514	0.00736184	83.9948
593	T	59	8	24	3	3781	3179	0.0156043	0.00251651	0.0131208	0.00710706	65.662
594	T	26	12	1	0	3754	3176	0.00692595	0.00377834	0.00315955	0.00528585	39.205
595	A	32	11	0	0	3772	3179	0.00848356	0.00346021	0.0050408	0.00455973	17.8862
596	A	41	10	1	0	3801	3171	0.0107866	0.00315358	0.0076572	0.00388369	6.78436
597	G	37	28	0	0	3694	3096	0.0100162	0.00904393	0.000981189	0.00133129	5.26676
598	T	36	21	0	0	3663	3072	0.00982801	0.00683594	0.00301267	0.00170383	0
599	C	9	9	4	1	3615	3048	0.00248963	0.00295276	0	0.00219884	7.9051
600	A	17	8	4	1	3596	3037	0.00472747	0.00263418	0.00209883	0.00566029	33.4066
601	G	28	10	0	0	3602	3039	0.00777346	0.00329056	0.0044977	0.00757868	59.5896
602	A	52	13	0	1	3544	3000	0.0146727	0.00433333	0.0103844	0.00607945	80.8887
603	T	30	2	0	0	3521	2978	0.00852031	0.000671592	0.00785399	0.00527152	78.3267
604	G	23	40	1	0	3270	2864	0.00703364	0.0139665	0	0.00343879	61.2326
605	T	34	7	11	0	3272	2857	0.0103912	0.00245012	0.00796058	0.00724843	32.4122
606	G	20	11	3	0	3195	2811	0.00625978	0.0039132	0.0023558	0.0065593	17.0037
607	A	62	24	3	0	3084	2735	0.0201038	0.00877514	0.0114289	0.00673372	9.21212
608	A	27	8	0	0	3063	2722	0.00881489	0.00293902	0.00589319	0.00292408	10.2368
609	A	29	18	1	0	3070	2733	0.00944625	0.00658617	0.00287905	0.00100464	9.02666
610	T	22	21	0	0	3090	2754	0.00711974	0.00762527	0	0.00094886	15.0115
611	C	15	13	0	0	3104	2767	0.00483247	0.00469823	0.000134879	0.00151032	20.3917
612	C	23	13	0	0	3110	2768	0.0073955	0.00469653	0.0027117	0.00290012	14.0708
613	C	12	6	0	0	3122	2774	0.00384369	0.00216294	0.00168439	0.00299293	25.8043
614	C	18	4	0	0	3137	2778	0.00573797	0.00143988	0.00430428	0.00379896	37.8986
615	G	49	35	0	0	3181	2811	0.015404	0.0124511	0.00299011	0.0023642	40.3961
616	G	21	7	0	0	3189	2808	0.00658514	0.00249288	0.00410249	0.00217051	21.3804
617	G	17	16	2	0	3161	2797	0.00537804	0.00572041	0	0.00232871	4.50261
618	C	11	3	4	0	3159	2789	0.00348211	0.00107565	0.00240905	0.0024214	3.52407
619	T	20	5	20	4	3141	2780	0.0063674	0.00179856	0.00457707	0.00236754	3.84391
620	C	11	9	16	1	3135	2785	0.00350877	0.0032316	0.000278073	0.00330434	2.83667
621	A	33	23	6	0	3167	2808	0.01042	0.00819088	0.00224748	0.00321165	3.99126
622	A	36	11	9	1	3195	2814	0.0112676	0.00390903	0.00738746	0.00341804	3.67142
623	C	7	7	0	0	3195	2817	0.00219092	0.00248491	0	0.00162412	2.67348
624	C	16	6	0	0	3209	2823	0.00498598	0.0021254	0.00286667	0.00333593	0
625	T	11	4	0	0	3218	2826	0.00341827	0.00141543	0.00200568	0.00295754	8.7084
626	G	28	10	0	0	3239	2835	0.00864464	0.00352734	0.00513542	0.00608331	29.7175
627	G	17	10	0	0	3241	2841	0.00524529	0.00351989	0.0017315	0.00980892	37.9995
628	G	41	5	0	0	3116	2785	0.0131579	0.00179533	0.011383	0.0120883	32.4406
629	A	49	6	0	0	2631	2553	0.0186241	0.00235018	0.0163123	0.00829638	12.5563
630	A	30	11	0	0	2304	2450	0.0130208	0.0044898	0.00856951	0.00446998	5.92254
631	C	13	14	2	0	2248	2424	0.00578292	0.00577558	7.38323e-06	0.001963	10.5221
632	T	34	25	4	0	2266	2446	0.0150044	0.0102208	0.00483304	0.00240542	25.858
633	G	15	14	0	0	2210	2437	0.00678733	0.00574477	0.00104859	0.000794408	25.3024
634	C	10	8	2	0	2164	2431	0.00462107	0.00329083	0.00133464	0.00153561	17.5534
635	A	17	20	4	0	2161	2444	0.00786673	0.00818331	0	0.00209194	9.9929
636	T	14	8	0	0	2145	2450	0.00652681	0.00326531	0.00327219	0.00608654	34.4506
637	C	17	12	0	0	2162	2462	0.00786309	0.00487409	0.00300364	0.00590748	61.4862
638	T	36	11	0	0	2198	2473	0.0163785	0.00444804	0.0119838	0.0166291	73.0061
639	G	21	17	0	0	2196	2483	0.00956284	0.00684656	0.00273501	0.016176	51.2874
640	A	92	14	0	0	2267	2495	0.0405823	0.00561122	0.0351684	0.0193985	25.9055
641	T	36	13	0	0	2285	2507	0.0157549	0.00518548	0.0106245	0.00767573	10.0141
642	A	57	31	0	0	2328	2534	0.0244845	0.0122336	0.0124026	0.00438422	6.18237
643	C	4	6	0	0	2330	2540	0.00171674	0.0023622	0	0.000806693	4.5287
644	T	21	21	0	0	2348	2561	0.00894378	0.00819992	0.00075001	0.0027031	0.449486
645	G	14	11	0	0	2357	2572	0.00593975	0.00427683	0.00167007	0.0034971	15.8348
646	G	19	6	0	0	2374	2578	0.00800337	0.00232739	0.00568923	0.00697316	21.7161
647	C	12	5	1	0	2369	2578	0.00506543	0.00193949	0.00313201	0.010875	47.4657
648	A	41	13	0	0	2404	2591	0.0170549	0.00501737	0.0120982	0.0139945	63.2407
649	A	52	10	0	0	2456	2601	0.0211726	0.00384468	0.0173948	0.0160314	76.2065
650	G	54	24	0	0	2509	2624	0.0215225	0.00914634	0.0124904	0.0169125	60.4854
651	C	57	11	2	1	2555	2634	0.0223092	0.00417616	0.0182091	0.0146602	30.4457
652	T	76	24	1	1	2631	2658	0.0288864	0.00902935	0.0200379	0.00860799	22.9731
653	T	39	24	1	0	2662	2676	0.0146506	0.00896861	0.00573345	0.00292288	13.2328
654	G	29	29	3	0	2686	2699	0.0107967	0.0107447	5.25683e-05	0.00101173	12.3887
655	A	32	24	0	0	2718	2722	0.0117734	0.00881705	0.00298261	0.00161365	1.01414
656	G	16	33	0	0	2734	2755	0.00585223	0.0119782	0	0.000619446	0.276525
657	T	18	13	0	0	2749	2767	0.00654784	0.00469823	0.00185834	0.000619446	0.294174
658	C	10	13	2	0	2758	2778	0.00362582	0.00467963	0	0.000989743	21.7737
659	T	20	53	0	0	2763	2825	0.00723851	0.0187611	0	0.00491762	52.6297
660	C	20	12	1	0	2783	2837	0.00718649	0.00422982	0.00296923	0.00965867	61.4591
661	G	53	20	0	1	2834	2857	0.0187015	0.00700035	0.0117836	0.00945721	43.1638
662	T	66	25	23	15	2898	2882	0.0227743	0.00867453	0.0142232	0.00552934	12.3079
663	A	26	19	0	1	2921	2900	0.00890106	0.00655172	0.00236483	0.00168121	3.18426
664	G	18	21	15	11	2934	2920	0.00613497	0.00719178	0	0.00179468	4.52558
665	A	44	36	8	12	2968	2956	0.0148248	0.0121786	0.0026788	0.00182657	4.52558
666	G	34	26	41	23	2980	2979	0.0114094	0.00872776	0.00270525	0.000933634	4.52558
667	G	17	17	44	40	2935	2984	0.00579216	0.00569705	9.56576e-05	3.18859e-05	0
668	G	23	35	401	253	2901	3010	0.0079283	0.0116279	0	0.00256353	6.42666
669	G	80	97	567	370	2876	3086	0.0278164	0.0314323	0	0.00372911	25.7877
670	G	96	79	160	101	2949	3153	0.0325534	0.0250555	0.0076906	0.004378	27.0666
671	G	85	80	100	74	3010	3222	0.0282392	0.0248293	0.00349673	0.00287801	20.64
672	T	126	130	2161	1448	3087	3338	0.0408163	0.0389455	0.00194666	0.00345292	1.27893
673	A	54	48	259	196	3107	3372	0.0173801	0.0142349	0.00319065	0.00528014	0
674	G	28	13	1520	1116	3094	3378	0.00904977	0.00384843	0.00522144	0.00461062	0
675	A	48	27	677	471	3137	3404	0.0153012	0.00793184	0.00742832	0.00375365	0.959558
676	A	24	22	191	137	3158	3424	0.00759975	0.00642523	0.00118211	0.00127754	10.0834
677	T	46	41	41	20	3177	3457	0.0144791	0.01186	0.00265051	0.00266615	12.6136
678	T	53	60	19	8	3151	3481	0.0168201	0.0172364	0	0.00431257	26.5282
679	C	24	8	7	2	3142	3474	0.00763845	0.00230282	0.00534794	0.00702136	22.1011
680	C	35	13	3	0	3084	3432	0.0113489	0.00378788	0.00758977	0.00700282	46.6638
681	A	58	37	0	0	3088	3444	0.0187824	0.0107433	0.00812637	0.00844303	56.7266
682	G	36	24	1	1	2926	3405	0.0123035	0.00704846	0.00529233	0.0098641	78.7184
683	G	53	23	0	1	2850	3399	0.0185965	0.0067667	0.0119104	0.00809999	59.9997
684	T	49	17	1	1	2825	3388	0.0173451	0.00501771	0.0123896	0.00593028	35.0627
685	G	24	30	0	4	2794	3393	0.00858984	0.00884173	0	0.00329567	9.79551
686	T	49	41	23	8	2834	3430	0.01729	0.0119534	0.00540126	0.0053756	4.01813
687	A	30	21	50	18	2842	3444	0.0105559	0.00609756	0.00448574	0.00521567	4.77491
688	G	36	22	20	16	2867	3461	0.0125567	0.00635654	0.0062398	0.00372043	3.3536
689	C	20	7	9	5	2886	3468	0.00693001	0.00201845	0.00492149	0.00381333	7.40515
690	G	23	35	16	8	2902	3503	0.00792557	0.00999144	0	0.00619665	6.64837
691	G	29	12	2	3	2926	3514	0.00991114	0.00341491	0.00651849	0.00827309	6.64837
692	T	74	46	6	1	2976	3552	0.0248656	0.0129505	0.0120715	0.0139274	29.5812
693	G	38	23	53	15	3010	3574	0.0126246	0.00643537	0.00622931	0.0112972	52.3093
694	A	111	45	14	8	3115	3616	0.035634	0.0124447	0.0234816	0.0106876	64.0809
695	A	20	8	12	18	3135	3623	0.00637959	0.00220811	0.0041807	0.00617707	43.7701
696	A	46	37	144	103	3180	3660	0.0144654	0.0101093	0.00440061	0.00873548	27.1345
697	T	46	16	67	45	3226	3676	0.0142591	0.00435256	0.00994989	0.0109552	17.176
698	G	84	51	57	33	3310	3727	0.0253776	0.0136839	0.011856	0.0103876	19.4874
699	C	46	10	36	19	3356	3736	0.0137068	0.00267666	0.0110597	0.00850971	13.3949
700	G	46	20	22	8	3400	3755	0.0135294	0.00532623	0.00824711	0.00719564	21.9263
701	T	55	37	110	52	3455	3792	0.015919	0.00975738	0.00622229	0.0072767	20.9783
702	A	44	21	53	24	3496	3813	0.0125858	0.00550747	0.00711754	0.00958555	21.1073
703	G	66	39	274	154	3562	3852	0.0185289	0.0101246	0.00849027	0.00870123	15.5831
704	A	84	39	32	14	3645	3889	0.0230453	0.0100283	0.0131488	0.0061993	8.04703
705	G	38	23	97	57	3683	3912	0.0103177	0.00587935	0.00446458	0.0036049	7.91804
706	A	63	63	173	100	3746	3975	0.0168179	0.0158491	0.000984486	0.00224518	3.09774
707	T	42	23	48	21	3788	3998	0.0110876	0.00575288	0.00536564	0.0043639	2.17356
708	C	28	28	22	7	3816	4026	0.00733753	0.00695479	0.000385413	0.00543089	29.7057
709	T	54	27	2	0	3870	4053	0.0139535	0.00666173	0.00734066	0.00764335	49.0597
710	G	71	39	1	0	3941	4092	0.0180157	0.00953079	0.00856659	0.00745896	57.6815
711	G	56	29	17	12	3997	4121	0.0140105	0.00703713	0.0070228	0.00612438	32.6674
712	A	40	13	0	0	4036	4134	0.0099108	0.00314465	0.00678749	0.00527435	14.8826
713	G	44	26	3	0	4080	4160	0.0107843	0.00625	0.00456283	0.00473048	4.08725
714	G	40	22	5	2	4119	4181	0.00971109	0.0052619	0.00447273	0.00473983	1.56911
715	A	54	33	13	10	4171	4214	0.0129465	0.00783104	0.00515587	0.00381086	0
716	A	61	42	45	27	4232	4256	0.014414	0.00986842	0.00459087	0.00209224	0.555341
717	T	44	37	13	11	4276	4293	0.01029	0.00861868	0.00168584	0.00290561	0.692912
718	A	101	106	38	14	4377	4399	0.0230752	0.0240964	0	0.00331606	2.19204
719	C	39	8	17	4	4415	4407	0.00883352	0.00181529	0.00703099	0.00449569	1.6367
720	C	32	19	1	0	4446	4426	0.00719748	0.00429282	0.00291719	0.00391027	2.5443
721	G	42	26	8	5	4488	4452	0.00935829	0.00584007	0.00353888	0.00811233	2.0324
722	G	39	15	7	4	4527	4467	0.00861498	0.00335796	0.00527473	0.0101529	2.35048
723	T	93	21	2	0	4620	4488	0.0201299	0.00467914	0.0155234	0.01103	1.3053
724	G	96	49	2	1	4716	4537	0.0203562	0.0108001	0.00966048	0.00776882	0.318073
725	G	69	30	7	1	4784	4567	0.0144231	0.00656886	0.00790615	0.00511491	0
726	C	55	26	15	4	4836	4589	0.011373	0.00566572	0.00573983	0.00517495	0
727	G	61	50	166	61	4888	4630	0.0124795	0.0107991	0.00169875	0.00809297	7.12069
728	A	92	49	534	238	4980	4679	0.0184739	0.0104723	0.00808625	0.010008	7.82617
729	A	151	72	357	114	5131	4751	0.029429	0.0151547	0.0144939	0.00864934	7.82617
730	G	83	41	69	40	5206	4788	0.0159431	0.00856307	0.00744381	0.00482039	0.705484
731	G	59	35	16	3	5250	4823	0.0112381	0.00725689	0.0040103	0.00233912	3.38623
732	C	30	13	71	23	5273	4832	0.00568936	0.0026904	0.00300705	0.00349723	3.38623
733	G	46	65	56	14	5312	4895	0.00865964	0.0132789	0	0.00449363	3.38623
734	G	63	21	20	7	5373	4915	0.0117253	0.00427263	0.00748464	0.00644474	0
735	C	51	17	30	2	5411	4928	0.00942524	0.00344968	0.00599625	0.00591531	0
736	C	44	11	0	0	5454	4939	0.00806747	0.00222717	0.00585334	0.00781783	0
737	C	39	6	0	0	5491	4945	0.00710253	0.00121335	0.00589634	0.00844552	8.75101
738	C	85	18	23	7	5558	4956	0.0152933	0.00363196	0.0117038	0.00827873	17.0805
739	C	58	13	21	2	5612	4964	0.010335	0.00261886	0.0077364	0.00508655	17.0805
740	T	60	26	18	1	5672	4990	0.0105783	0.00521042	0.00539597	0.00363081	8.32952
741	G	36	21	14	4	5706	5011	0.00630915	0.00419078	0.00212728	0.00388788	0
742	G	33	12	2	0	5739	5023	0.00575013	0.00238901	0.00336917	0.00561312	5.11145
743	A	77	36	3	0	5816	5059	0.0132393	0.00711603	0.00616719	0.00544427	5.11145
744	C	59	14	5	0	5875	5073	0.0100426	0.00275971	0.007303	0.00579929	5.11145
745	G	61	38	2	0	5936	5111	0.0102763	0.00743494	0.00286262	0.0114101	8.1541
746	A	76	28	17	5	6012	5139	0.0126414	0.00544853	0.00723226	0.0195613	34.5561
747	A	205	47	6	0	6216	5186	0.0329794	0.00906286	0.0241353	0.0250962	61.0151
748	G	214	32	0	0	6430	5218	0.0332815	0.00613262	0.0273164	0.0212699	62.4193
749	A	210	42	1	1	6639	5260	0.0316313	0.00798479	0.0238368	0.015089	36.4766
750	C	103	14	11	1	6742	5274	0.0152774	0.00265453	0.0126564	0.00714336	10.0176
751	T	119	46	0	0	6861	5320	0.0173444	0.00864662	0.00877366	0.00432766	0.45932
752	G	47	37	8	6	6908	5357	0.00680371	0.00690685	0	0.00360369	0.559388
753	A	81	40	5	6	6989	5397	0.0115896	0.00741152	0.00420931	0.00382975	0.559388
754	C	66	15	0	1	7055	5412	0.00935507	0.00277162	0.00660175	0.00334535	0.559388
755	G	100	73	0	0	7154	5485	0.0139782	0.013309	0.000678196	0.00114477	0
756	C	42	17	3	1	7195	5502	0.00583739	0.00308979	0.00275612	0.00151494	0
757	T	45	39	1	2	7240	5541	0.00621547	0.00703844	0	0.000596234	0
758	C	47	26	15	6	7286	5567	0.00645073	0.00467038	0.0017887	0.00767524	8.10104
759	A	117	101	0	0	7403	5668	0.0158044	0.0178193	0	0.0107133	22.8368
760	G	206	34	2	0	7609	5702	0.0270732	0.00596282	0.021237	0.0148144	42.3061
761	G	123	29	2	0	7732	5731	0.0159079	0.0050602	0.0109029	0.00938979	40.1784
762	T	125	21	3	1	7857	5752	0.0159094	0.0036509	0.0123034	0.00738435	25.5928
763	G	79	29	5	1	7936	5781	0.00995464	0.00501643	0.0049631	0.00328322	6.12348
764	C	50	8	10	0	7985	5789	0.00626174	0.00138193	0.00488656	0.00401245	0.150143
765	G	49	38	22	3	8032	5827	0.0061006	0.00652137	0	0.00355213	0
766	A	105	34	62	12	8133	5861	0.0129104	0.00580106	0.00715079	0.0044896	0
767	A	69	29	57	9	8201	5888	0.00841361	0.00492527	0.0035056	0.002106	0
768	A	79	40	105	21	8280	5928	0.00954106	0.00674764	0.0028124	0.00265079	0
769	G	119	96	23	12	8399	6024	0.0141684	0.0159363	0	0.00300582	0
770	C	56	9	24	11	8454	6033	0.00662408	0.0014918	0.00513996	0.00519229	5.3117
771	G	92	42	49	14	8545	6073	0.0107665	0.00691586	0.00387749	0.00481677	16.8707
772	T	72	11	34	14	8617	6084	0.00835558	0.00180802	0.00655941	0.00506861	22.8099
773	G	130	67	41	7	8747	6151	0.0148622	0.0108925	0.00401342	0.004066	36.166
774	G	55	10	5	1	8802	6161	0.00624858	0.00162311	0.00463299	0.00272819	30.0758
775	G	50	13	3	2	8850	6174	0.00564972	0.0021056	0.00355159	0.00118386	24.1365
776	G	94	81	27	8	8944	6255	0.0105098	0.0129496	0	5.67438e-05	5.75332
777	A	133	96	79	36	9077	6351	0.0146524	0.0151157	0	0.000486956	0.549806
778	G	43	29	33	15	9120	6380	0.00471491	0.00454545	0.000170232	0.00106738	0.549806
779	C	49	26	93	55	9169	6406	0.00534409	0.00405869	0.00129064	0.00101064	0.265244
780	A	135	83	54	25	9304	6489	0.0145099	0.0127909	0.00174128	0.000580428	0
781	A	59	42	198	63	9363	6531	0.0063014	0.00643087	0	0.0013788	0
782	A	86	92	129	29	9449	6623	0.00910149	0.013891	0	0.0013788	2.71113
783	C	65	18	74	28	9509	6641	0.00683563	0.00271044	0.00413641	0.00203865	12.6825
784	A	164	162	55	25	9673	6802	0.0169544	0.0238165	0	0.000836634	23.4961
785	G	79	42	9	4	9747	6843	0.00810506	0.00613766	0.00197955	0.0024956	21.0522
786	G	65	42	22	7	9800	6879	0.00663265	0.00610554	0.000530353	0.00280249	11.0809
787	A	102	37	11	5	9902	6915	0.0103009	0.00535069	0.00497689	0.00262571	6.82062
788	T	79	35	1	0	9970	6947	0.00792377	0.00503815	0.00290024	0.000966746	17.0034
789	T	132	94	7	0	10013	7002	0.0131829	0.0134247	0	0.000600788	49.9287
790	A	181	151	5	1	10159	7127	0.0178167	0.021187	0	0.00275854	45.5024
791	G	94	53	24	8	10234	7166	0.00918507	0.00739604	0.00180236	0.00359963	35.4753
792	A	154	61	4	1	10351	7211	0.0148778	0.0084593	0.00647325	0.00447883	4.87211
793	T	65	27	6	3	10408	7236	0.0062452	0.00373134	0.00252327	0.0031918	2.74503
794	A	232	129	0	1	10585	7348	0.0219178	0.0175558	0.00443996	0.00295946	2.32221
795	C	45	12	1	0	10614	7354	0.00423968	0.00163177	0.00261218	0.00147947	0.155312
796	C	44	17	0	0	10658	7371	0.00412835	0.00230634	0.00182623	0.000756314	0.155312
797	C	21	19	0	0	10679	7388	0.00196648	0.00257174	0	0.000356371	0.155312
798	T	51	32	0	1	10729	7420	0.00475347	0.00431267	0.000442713	0.00188429	15.3578
799	G	53	32	2	1	10772	7448	0.00492016	0.00429646	0.000626399	0.00362728	26.5745
800	G	51	1	0	0	10811	7448	0.00471742	0.000134264	0.00458377	0.00439767	55.0789
801	T	92	21	3	0	10859	7456	0.00847224	0.00281652	0.00567169	0.00390243	50.9946
802	A	68	25	0	0	10809	7433	0.00629105	0.00336338	0.00293755	0.00261111	39.7779
803	G	74	28	1	2	10800	7436	0.00685185	0.00376547	0.00309805	0.00177317	11.2735
804	T	60	28	0	0	10815	7453	0.00554785	0.00375688	0.00179773	0.00118817	0
805	C	22	12	0	0	10831	7462	0.00203121	0.00160815	0.00042374	0.000895017	19.5665
806	C	32	12	0	0	10855	7467	0.00294795	0.00160707	0.00134304	0.00137002	41.6598
807	A	234	154	0	0	11078	7615	0.0211229	0.0202232	0.000918273	0.000922346	70.2456
808	C	38	12	0	0	11113	7626	0.00341942	0.00157356	0.00184876	0.00230834	76.7907
809	G	132	95	0	0	11245	7721	0.0117386	0.0123041	0	0.00169209	56.9435
810	C	113	38	0	0	11358	7759	0.00994893	0.00489754	0.00507626	0.00169209	28.3577
811	C	64	50	1	0	11422	7809	0.00560322	0.00640287	0	0.000653052	6.39651
812	G	44	35	0	0	11463	7844	0.00383844	0.00446201	0	0.000653052	4.15038
813	T	84	42	1	1	11547	7886	0.00727462	0.00532589	0.00195916	0.00115191	4.15038
814	A	111	84	2	0	11658	7970	0.00952136	0.0105395	0	0.000624299	0.697432
815	A	79	42	0	0	11737	8012	0.00673085	0.00524214	0.00149656	0.00154228	0.697432
816	A	129	85	0	0	11866	8096	0.0108714	0.010499	0.000376337	0.00204352	0.948866
817	C	68	24	0	0	11926	8119	0.00570183	0.00295603	0.00275394	0.00314489	13.4248
818	G	111	51	1	0	12024	8160	0.00923154	0.00625	0.00300029	0.00268684	13.4248
819	A	143	67	1	0	12040	8144	0.0118771	0.00822692	0.00368044	0.00168674	13.1733
820	T	61	30	0	0	12071	8155	0.00505343	0.00367872	0.00137978	0.0015939	0.279137
821	G	105	105	0	0	11937	8102	0.00879618	0.0129598	0	0.00161553	0.279137
822	T	119	53	0	0	12042	8151	0.00988208	0.00650227	0.00340193	0.00177534	2.74381
823	C	47	20	0	0	12086	8171	0.0038888	0.00244768	0.00144465	0.001083	2.46467
824	G	65	40	1	0	12150	8209	0.00534979	0.0048727	0.00047943	0.00060145	4.39044
825	A	68	35	3	4	12214	8239	0.00556738	0.00424809	0.00132492	0.000441641	1.92576
826	C	36	29	9	9	12222	8249	0.00294551	0.00351558	0	1.18309e-05	1.92576
827	T	117	105	0	0	12335	8347	0.0094852	0.0125794	0	1.18309e-05	2.11269
828	T	30	20	0	0	12344	8351	0.00243033	0.00239492	3.54928e-05	0.000918062	2.87481
829	G	81	71	8	4	12408	8409	0.00652805	0.00844333	0	0.00319572	8.08426
830	G	75	28	15	0	12416	8406	0.00604059	0.00333095	0.00271869	0.00429684	25.9197
831	A	122	26	7	4	12161	8162	0.0100321	0.00318549	0.00686846	0.00394897	40.8726
832	G	57	12	7	2	11858	7955	0.00480688	0.00150849	0.00330338	0.00212678	40.425
833	G	41	17	2	1	9030	5923	0.00454042	0.00287017	0.00167506	0.00148071	20.4768
834	T	27	11	13	4	6698	4178	0.00403105	0.00263284	0.00140191	0.000922359	4.7618
835	T	12	3	1	0	5017	2918	0.00239187	0.0010281	0.00136517	0.00254958	0
836	G	18	13	2	0	4048	2284	0.00444664	0.00569177	0	0.00209452	1.21221
837	T	25	2	18	7	3408	1889	0.00733568	0.00105876	0.00628357	0.0044651	16.9312
838	G	14	9	4	5	2795	1531	0.00500894	0.00587851	0	0.00292636	45.8626
839	C	23	3	0	0	2467	1347	0.00932306	0.00222717	0.00711173	0.00598313	67.8148
840	C	13	5	2	0	2377	1313	0.00546908	0.00380807	0.00166735	0.00913853	88.0789
841	C	21	0	0	0	2290	1283	0.00917031	0	0.00917031	0.00943187	64.0625
842	T	68	17	0	0	2299	1286	0.0295781	0.0132193	0.0165779	0.0063751	46.9857
843	T	29	13	0	0	2306	1293	0.0125759	0.0100541	0.00254736	0.00766047	18.704
844	G	15	12	0	0	2319	1303	0.00646831	0.00920952	0	0.0129118	56.8095
845	A	60	7	0	0	2332	1295	0.025729	0.00540541	0.020434	0.0135064	54.1863
846	G	54	6	1	0	2364	1297	0.0228426	0.00462606	0.0183012	0.00802579	60.0542
847	G	17	7	0	0	2376	1301	0.00715488	0.00538048	0.001784	0.00192538	40.1242
848	C	11	1	1	0	2300	1260	0.00478261	0.000793651	0.00399213	0.00267922	54.392
849	G	20	20	0	0	2226	1224	0.00898473	0.0163399	0	0.00326877	53.4884
850	T	16	4	0	0	2160	1185	0.00740741	0.00337553	0.00404554	0.00568685	34.9652
851	G	25	7	0	0	2136	1171	0.0117041	0.0059778	0.00576076	0.00433834	20.2665
852	G	21	3	0	0	2141	1166	0.0098085	0.0025729	0.00725427	0.00307496	12.3028
853	C	3	2	0	0	2041	1131	0.00146987	0.00176835	0	0.00221269	12.9952
854	T	13	5	1	0	2028	1124	0.00641026	0.0044484	0.00197062	0.00302297	10.3837
855	T	24	8	1	0	2051	1132	0.0117016	0.00706714	0.00466746	0.00913815	6.46344
856	C	14	5	0	0	2043	1128	0.00685267	0.00443262	0.00243082	0.0105972	25.7189
857	C	57	8	1	0	2093	1133	0.0272336	0.0070609	0.0203162	0.0101423	40.9566
858	G	34	8	0	0	2126	1141	0.0159925	0.00701139	0.0090445	0.00337028	44.2917
859	G	6	2	0	0	2132	1143	0.00281426	0.00174978	0.00106634	0.00192923	30.2479
860	A	15	10	0	0	2134	1153	0.00702905	0.00867303	0	0.00177129	19.0173
861	G	25	8	0	0	2159	1161	0.0115794	0.00689061	0.00472136	0.00177129	15.0289
862	C	5	2	0	0	2162	1162	0.00231267	0.00172117	0.000592523	0.000311814	4.9689
863	T	12	13	1	0	2174	1175	0.00551978	0.0110638	0	0.000114306	0.539897
864	A	10	5	2	0	2184	1180	0.00457875	0.00423729	0.000342919	0.00111353	0.4115
865	A	11	10	4	0	2195	1190	0.00501139	0.00840336	0	0.000999223	7.56677
866	C	14	4	1	2	2209	1194	0.00633771	0.00335008	0.00299767	0.00214952	14.0548
867	G	17	10	0	0	2226	1204	0.00763702	0.00830565	0	0.0011503	14.4623
868	C	17	5	0	0	2242	1206	0.00758252	0.00414594	0.00345089	0.0011503	6.89554
869	G	18	13	1	0	2259	1218	0.00796813	0.0106732	0	0.00107137	15.6839
870	T	7	4	1	2	2263	1220	0.00309324	0.00327869	0	0.00501176	23.1222
871	T	11	2	0	0	2253	1195	0.00488238	0.00167364	0.00321412	0.00748625	23.1222
872	A	35	5	0	0	2168	1143	0.0161439	0.00437445	0.0118212	0.00676514	9.94069
873	A	18	1	0	0	2169	1134	0.00829876	0.000881834	0.00742347	0.00282475	2.09485
874	G	8	3	2	0	2070	1065	0.00386473	0.0028169	0.00105079	0.00131681	4.51867
875	T	4	2	0	0	1044	508	0.00383142	0.00393701	0	0.000966542	2.42382
876	C	5	1	0	0	994	468	0.00503018	0.00213675	0.00289962	0.000966542	2.42382
877	G	12	11	0	0	999	473	0.012012	0.0232558	0	0.000684463	0
878	A	6	4	0	0	999	475	0.00600601	0.00842105	0	0.000684463	0
879	C	2	0	0	0	974	457	0.00205339	0	0.00205339	0.000684463	0
880	C	4	10	0	0	950	440	0.00421053	0.0227273	0	0.0021254	0
881	G	16	13	0	0	953	443	0.0167891	0.0293454	0	0.0021254	0.599362
882	C	6	0	5	0	941	440	0.0063762	0	0.0063762	0.0021254	0.599362
883	C	2	1	0	1	943	441	0.00212089	0.00226757	0	0	0.599362
884	T	3	15	5	1	946	456	0.00317125	0.0328947	0	0.000337523	0
885	G	11	17	12	6	953	469	0.0115425	0.0362473	0	0.000337523	2.26924
886	G	3	1	0	1	956	470	0.00313808	0.00212766	0.00101257	0.00238586	12.3378
887	G	0	2	11	3	956	472	0	0.00423729	0	0.00204834	12.3378
888	G	12	3	89	39	965	474	0.0124352	0.00632911	0.00614501	0.00204834	13.1127
889	A	12	6	35	26	976	480	0.0122951	0.0125	0	0.00301192	14.1362
890	G	3	8	19	14	979	488	0.00306435	0.0163934	0	0.00301192	21.5722
891	T	15	3	37	16	994	491	0.0150905	0.00610998	0.00903577	0.00301192	19.3703
892	A	16	19	8	2	1010	510	0.0158416	0.0372549	0	0	12.9522
893	C	5	4	55	17	1003	513	0.00498504	0.00779727	0	0	6.09938
894	G	6	6	16	6	995	518	0.00603015	0.011583	0	0.00133869	13.165
895	G	2	3	0	0	997	521	0.00200602	0.00575816	0	0.00207961	33.8579
896	C	4	0	0	2	996	520	0.00401606	0	0.00401606	0.00207961	50.5738
897	C	8	3	1	0	1004	521	0.00796813	0.00575816	0.00222277	0.00107359	42.6658
898	G	1	4	10	4	1004	525	0.000996016	0.00761905	0	0.000332668	23.0081
899	C	1	0	12	1	1002	525	0.000998004	0	0.000998004	0.000699454	8.24909
900	A	6	4	44	13	1004	529	0.0059761	0.00756144	0	0.000366786	12.2005
901	A	3	1	118	48	1005	530	0.00298507	0.00188679	0.00110036	0.000366786	9.01178
902	G	5	9	83	25	996	534	0.00502008	0.0168539	0	0	6.4718
903	G	4	4	45	11	999	538	0.004004	0.00743494	0	0	13.7905
904	T	13	9	6	3	989	543	0.0131446	0.0165746	0	0	15.3419
905	T	4	9	8	7	978	547	0.00408998	0.0164534	0	0	19.3578
906	A	16	10	11	6	979	540	0.0163432	0.0185185	0	0	25.347
907	A	4	5	3	1	864	522	0.00462963	0.00957854	0	0	43.1989
908	A	5	4	0	0	826	512	0.00605327	0.0078125	0	0	47.6651
909	A	7	16	0	0	828	525	0.00845411	0.0304762	0	0	30.4057
910	C	1	3	0	0	758	505	0.00131926	0.00594059	0	0	8.48194
911	T	12	21	3	0	751	520	0.0159787	0.0403846	0	0	4.55836
912	C	3	3	0	0	745	522	0.00402685	0.00574713	0	0	5.64319
913	A	14	34	0	0	759	556	0.0184453	0.0611511	0	0.00106732	6.8847
914	A	5	8	0	0	745	560	0.00671141	0.0142857	0	0.00106732	12.3492
915	A	13	8	0	1	754	568	0.0172414	0.0140845	0.00320197	0.00106732	15.39
916	T	10	8	8	1	761	575	0.0131406	0.013913	0	0	14.1485
917	G	2	20	13	10	763	595	0.00262123	0.0336134	0	0	4.12565
918	A	7	6	127	83	767	600	0.00912647	0.01	0	0	0.126382
919	A	2	11	30	19	697	596	0.00286944	0.0184564	0	0	0.271472
920	T	10	14	239	158	624	595	0.0160256	0.0235294	0	0	0.271472
921	T	6	6	14	4	624	597	0.00961538	0.0100503	0	0.00559953	0.14509
922	G	4	9	3	0	589	602	0.00679117	0.0149502	0	0.00616687	0
923	A	23	13	1	2	612	615	0.0375817	0.0211382	0.0167986	0.00616687	0.128995
924	C	3	2	4	5	603	610	0.00497512	0.00327869	0.00170202	0.0027495	0.128995
925	G	5	8	28	19	608	618	0.00822368	0.012945	0	0.00218216	30.2537
926	G	5	1	4	7	613	617	0.00815661	0.00162075	0.00654647	0.00387137	30.1247
927	G	2	6	21	16	610	620	0.00327869	0.00967742	0	0.00436591	30.1247
928	G	11	8	17	13	620	628	0.0177419	0.0127389	0.00506764	0.00541909	20.5173
929	G	11	6	67	31	631	633	0.0174326	0.00947867	0.00803009	0.00528432	28.6759
930	C	7	5	377	270	638	638	0.0109718	0.00783699	0.00315956	0.00362217	29.3705
931	C	8	5	360	219	645	643	0.0124031	0.00777605	0.00466331	0.00407394	8.85327
932	C	7	5	2869	2049	652	648	0.0107362	0.00771605	0.00304363	0.00251951	3.65022
933	G	7	4	2359	1756	659	652	0.0106222	0.00613497	0.00451488	0.00150496	4.17926
934	C	2	3	1693	1263	661	655	0.00302572	0.00458015	0	0	4.86845
935	A	13	13	987	647	674	668	0.0192878	0.0194611	0	0	4.29208
936	C	0	7	665	397	674	675	0	0.0103704	0	0.000962484	3.48212
937	A	32	41	627	367	706	716	0.0453258	0.0572626	0	0.000962484	2.79292
938	A	6	4	351	187	712	720	0.00842697	0.00555556	0.00288745	0.00196085	0.413692
939	G	9	15	103	39	721	735	0.0124827	0.0204082	0	0.0025537	0
940	C	6	4	108	30	715	739	0.00839161	0.00541272	0.0029951	0.00590751	0
941	G	10	7	59	14	714	746	0.0140056	0.00938338	0.00466601	0.00490914	0
942	G	9	2	22	6	708	747	0.0127119	0.00267738	0.0100614	0.00335381	0
943	T	8	10	2	2	714	757	0.0112045	0.01321	0	0.00466136	0
944	G	6	10	47	15	719	767	0.00834492	0.0130378	0	0.00466136	19.503
945	G	14	4	22	4	733	771	0.0190996	0.00518807	0.0139841	0.00466136	22.0009
946	A	14	18	5	3	744	784	0.0188172	0.0229592	0	0.00101916	22.0009
947	G	5	6	87	42	746	790	0.00670241	0.00759494	0	0.00101916	2.49791
948	C	8	6	94	56	754	792	0.0106101	0.00757576	0.00305748	0.00101916	1.03851
949	A	19	25	82	43	772	817	0.0246114	0.0305998	0	0.000244617	1.17362
950	T	3	6	49	21	772	819	0.00388601	0.00732601	0	0.000321744	1.17362
951	G	10	10	16	8	782	829	0.0127877	0.0120627	0.00073385	0.0005246	0.135102
952	T	3	3	103	37	782	832	0.00383632	0.00360577	0.000231382	0.00332958	20.7827
953	G	8	8	26	12	790	840	0.0101266	0.00952381	0.000608569	0.00325245	40.5362
954	G	13	6	1	0	802	842	0.0162095	0.00712589	0.00914878	0.00605802	48.9365
955	T	12	17	22	9	814	859	0.014742	0.0197905	0	0.00300843	31.526
956	T	16	9	7	3	829	868	0.0193004	0.0103687	0.00902528	0.00328374	11.7725
957	T	6	8	1	0	835	876	0.00718563	0.00913242	0	0.000850637	19.2105
958	A	15	15	0	0	850	891	0.0176471	0.016835	0.000825947	0.00217533	17.2201
959	A	11	10	13	0	859	901	0.0128056	0.0110988	0.00172596	0.00190001	19.48
960	T	12	9	0	0	868	910	0.0138249	0.00989011	0.00397408	0.00145092	3.6417
961	T	13	21	2	1	881	931	0.014756	0.0225564	0	0.000126224	5.66191
962	C	6	6	0	0	885	937	0.00677966	0.00640342	0.000378671	0.000601357	3.40198
963	G	14	16	0	0	898	953	0.0155902	0.0167891	0	0.0016939	3.40198
964	A	6	5	0	0	904	958	0.00663717	0.00521921	0.0014254	0.00392402	10.5139
965	T	9	6	0	0	913	964	0.00985761	0.00622407	0.0036563	0.00344889	21.3131
966	G	9	3	0	0	921	967	0.00977199	0.00310238	0.00669036	0.00223012	24.5256
967	C	25	33	1	3	945	1000	0.026455	0.033	0	0	14.1636
968	A	9	11	1	1	954	1011	0.00943396	0.0108803	0	0.00141137	3.36443
969	A	14	21	3	2	968	1032	0.0144628	0.0203488	0	0.00141137	0.151918
970	C	6	2	21	27	974	1034	0.00616016	0.00193424	0.00423412	0.00141137	0
971	G	8	10	120	57	982	1044	0.00814664	0.00957854	0	0	0
972	C	3	7	17	10	985	1051	0.00304569	0.00666032	0	0	0
973	G	10	17	107	72	995	1068	0.0100503	0.0159176	0	0.00110142	0.958167
974	A	11	12	1030	559	1005	1080	0.0109453	0.0111111	0	0.00110142	0.958167
975	A	8	5	55	41	1013	1085	0.00789733	0.00460829	0.00330427	0.00186722	3.10779
976	G	7	14	7	6	1020	1099	0.00686275	0.0127389	0	0.000765796	2.70213
977	A	7	5	6	2	1027	1104	0.00681597	0.00452899	0.00229739	0.000765796	2.70213
978	A	9	18	27	18	1033	1120	0.00871249	0.0160714	0	0	0.552515
979	C	4	8	28	27	1037	1128	0.00385728	0.0070922	0	0	0
980	C	7	11	13	10	1038	1136	0.00674374	0.0096831	0	0	0
981	T	8	16	18	3	1041	1138	0.00768492	0.0140598	0	0	0
982	T	14	34	0	0	1054	1172	0.0132827	0.0290102	0	0.000490147	0
983	A	15	24	0	0	1052	1181	0.0142586	0.0203218	0	0.000490147	2.51645
984	C	6	5	4	4	1055	1184	0.0056872	0.00422297	0.00147044	0.0025292	2.78913
985	C	7	10	0	0	1051	1192	0.00666032	0.00838926	0	0.00203905	7.2235
986	T	8	2	0	0	1022	1162	0.00782779	0.00172117	0.00611715	0.00203905	10.0783
987	G	35	88	3	1	1053	1247	0.0332384	0.0705694	0	0	18.9976
988	G	22	57	1	0	1061	1292	0.0207352	0.0441176	0	0	16.4771
989	T	16	20	0	0	1077	1311	0.0148561	0.0152555	0	0.000605977	12.6404
990	C	8	14	0	0	1085	1325	0.00737327	0.010566	0	0.000844367	3.57475
991	T	11	11	0	0	1096	1336	0.0100365	0.00823353	0.00181793	0.000844367	1.66095
992	T	9	10	12	1	1105	1345	0.0081448	0.00743494	0.000715169	0.00023839	0.126382
993	G	9	16	14	1	1097	1348	0.00820419	0.0118694	0	0.00106127	0.698252
994	A	9	16	0	0	1106	1360	0.00813743	0.0117647	0	0.00106127	2.76041
995	C	6	3	5	1	1112	1352	0.00539568	0.00221893	0.00318381	0.00248729	20.3917
996	A	54	81	0	2	1166	1432	0.0463122	0.0565642	0	0.00142601	50.5197
997	T	23	22	1	0	1189	1454	0.019344	0.0151307	0.00427804	0.00297832	70.9432
998	C	10	13	3	0	1199	1467	0.00834028	0.00886162	0	0.002982	75.5746
999	C	13	9	4	0	1212	1476	0.0107261	0.00609756	0.00465691	0.00412986	74.3872
1000	A	58	64	2	0	1270	1540	0.0456693	0.0415584	0.0042891	0.00261106	77.0422
1001	C	11	8	14	5	1280	1548	0.00859375	0.00516796	0.00344359	0.00490924	86.3295
1002	G	15	18	1	0	1293	1565	0.0116009	0.0115016	0.000100486	0.00865686	71.6586
1003	G	27	15	23	4	1311	1576	0.020595	0.00951777	0.0111836	0.00898677	46.647
1004	A	28	10	15	5	1337	1575	0.0209424	0.00634921	0.0146864	0.006201	21.8726
1005	A	4	3	15	17	1307	1521	0.00306044	0.00197239	0.00109021	0.00641717	23.2267
1006	G	8	5	119	23	1311	1522	0.00610221	0.00328515	0.00282635	0.00852305	45.8955
1007	T	29	10	43	14	1330	1522	0.0218045	0.0065703	0.015335	0.00758094	62.1855
1008	T	16	7	5	3	1335	1518	0.011985	0.00461133	0.00740785	0.0057996	65.3592
1009	T	15	19	71	23	1344	1527	0.0111607	0.0124427	0	0.00647791	66.4158
1010	T	42	32	19	6	1385	1558	0.0303249	0.0205392	0.00999096	0.00882866	72.6404
1011	C	23	11	9	1	1402	1565	0.0164051	0.00702875	0.00944275	0.005866	83.3068
1012	A	30	22	0	0	1412	1539	0.0212465	0.014295	0.00705227	0.00283305	75.4241
1013	G	13	12	19	4	1379	1440	0.00942712	0.00833333	0.00110298	0.000706535	46.1339
1014	A	12	12	4	0	1388	1445	0.00864553	0.0083045	0.000343891	0.000338875	15.9716
1015	G	9	8	3	1	1342	1325	0.00670641	0.00603774	0.000672734	0.00144146	0
1016	A	19	21	0	0	1321	1285	0.014383	0.0163424	0	0.00121721	5.2769
1017	T	11	6	3	1	1306	1253	0.00842266	0.00478851	0.00365164	0.0107306	30.8289
1018	G	14	17	72	15	1313	1262	0.0106626	0.0134707	0	0.00951338	67.1504
1019	A	45	6	83	15	1358	1268	0.033137	0.00473186	0.0285402	0.0124171	85.7406
1020	G	17	17	6	4	1375	1285	0.0123636	0.0132296	0	0.00479837	94.7862
1021	A	25	12	39	4	1398	1297	0.0178827	0.00925212	0.00871117	0.00970468	83.7304
1022	A	21	12	0	0	1419	1309	0.0147992	0.0091673	0.00568396	0.00763424	82.4019
1023	T	30	8	12	7	1449	1317	0.0207039	0.00607441	0.0147189	0.0133333	63.4533
1024	G	29	23	0	0	1478	1340	0.0196211	0.0171642	0.00249984	0.0108976	42.8373
1025	T	48	12	0	2	1526	1352	0.0314548	0.00887574	0.0227812	0.0158157	39.0295
1026	G	33	19	5	3	1559	1371	0.0211674	0.0138585	0.00741163	0.0137844	66.9378
1027	C	32	4	1	0	1591	1375	0.0201131	0.00290909	0.0172542	0.0131713	94.474
1028	C	27	0	0	1	1618	1375	0.0166873	0	0.0166873	0.00741993	98.2984
1029	T	28	16	0	0	1646	1391	0.0170109	0.0115025	0.00557252	0.00185751	78.6724
1030	T	37	37	1	0	1683	1428	0.0219846	0.0259104	0	0.005927	57.2091
1031	C	10	11	0	0	1693	1439	0.00590667	0.0076442	0	0.0143257	71.5646
1032	G	57	22	0	0	1750	1461	0.0325714	0.0150582	0.017781	0.0174631	62.5498
1033	G	55	8	0	0	1803	1469	0.0305047	0.00544588	0.025196	0.0128221	73.5816
1034	G	32	12	0	0	1835	1481	0.0174387	0.00810263	0.00941232	0.0066536	69.0427
1035	A	32	20	0	0	1867	1500	0.0171398	0.0133333	0.0038579	0.004481	68.8692
1036	A	26	11	0	0	1865	1507	0.013941	0.00729927	0.00669059	0.00438056	62.3536
1037	C	14	7	0	0	1864	1512	0.00751073	0.00462963	0.0028945	0.00255456	42.3164
1038	C	14	6	0	0	1864	1512	0.00751073	0.00396825	0.00355659	0.00482023	49.9753
1039	G	22	16	12	0	1885	1528	0.0116711	0.0104712	0.00121258	0.0036347	57.4623
1040	T	27	7	11	0	1900	1534	0.0142105	0.00456323	0.00969152	0.0114204	72.2328
1041	G	18	17	15	1	1917	1551	0.00938967	0.0109607	0	0.0138054	83.9922
1042	A	57	7	2	0	1968	1554	0.0289634	0.0045045	0.0245696	0.0156984	85.3997
1043	G	44	8	1	0	2009	1556	0.0219014	0.00514139	0.0168467	0.0116882	88.4719
1044	A	53	32	0	0	2061	1588	0.0257157	0.0201511	0.00567898	0.00607269	64.6125
1045	C	34	6	3	5	2087	1579	0.0162913	0.00379987	0.0125391	0.0041797	40.4791
1046	A	49	45	3	0	2126	1600	0.023048	0.028125	0	0	10.3021
1047	G	18	15	0	4	2133	1600	0.00843882	0.009375	0	0	0
1048	G	13	28	1	0	2133	1611	0.0060947	0.0173805	0	0	0
1049	T	10	9	3	4	2130	1613	0.00469484	0.00557967	0	0.000455706	9.15071
1050	G	9	17	0	0	2103	1606	0.0042796	0.0105853	0	0.000455706	39.1324
1051	C	12	7	3	0	2092	1600	0.00573614	0.004375	0.00136712	0.000545797	56.2221
1052	T	10	8	0	0	2086	1596	0.00479386	0.00501253	0	0.00031184	47.0714
1053	G	11	8	1	4	2084	1597	0.00527831	0.00500939	0.000270272	0.00250037	17.4703
1054	C	4	2	0	0	2086	1596	0.00191755	0.00125313	0.000665246	0.00358855	0.380584
1055	A	32	14	1	0	2095	1597	0.0152745	0.00876644	0.00656558	0.0033668	0.380584
1056	T	10	2	0	0	2085	1580	0.00479616	0.00126582	0.00353481	0.00177168	0
1057	G	20	18	0	0	2095	1588	0.00954654	0.011335	0	0.00171252	0
1058	G	9	4	2	0	2084	1573	0.00431862	0.00254291	0.00178023	0.00171252	0
1059	C	7	0	3	0	2085	1571	0.00335731	0	0.00335731	0.0011191	0
1060	T	8	11	0	0	2090	1578	0.00382775	0.00697085	0	0.000546777	0
1061	G	8	8	2	0	2084	1568	0.00383877	0.00510204	0	0.00166155	0
1062	T	14	8	1	0	2007	1497	0.00697559	0.00534402	0.00164033	0.00232384	0.138862
1063	C	12	4	0	0	1991	1486	0.00602712	0.00269179	0.00334433	0.0039121	0.528427
1064	G	12	6	0	0	1999	1491	0.006003	0.00402414	0.00198685	0.00766936	6.20794
1065	T	25	9	1	0	2017	1493	0.0123946	0.00602813	0.00640513	0.00717763	6.06908
1066	C	34	3	1	0	2049	1495	0.0165935	0.00200669	0.0146161	0.006383	5.67951
1067	A	12	8	0	0	2049	1496	0.00585652	0.00534759	0.000511658	0.00151097	0.253351
1068	G	22	10	0	0	2067	1504	0.0106434	0.00664894	0.00402125	0.00178572	0.253351
1069	C	8	11	0	0	2049	1505	0.00390434	0.00730897	0	0.000445309	0.774067
1070	T	15	9	0	0	2057	1509	0.00729217	0.00596421	0.00133593	0.000445309	8.62062
1071	C	10	8	0	0	2061	1511	0.00485201	0.00529451	0	0.00221198	38.6133
1072	G	15	26	0	0	2075	1537	0.00722892	0.0169161	0	0.0026636	40.5652
1073	T	22	6	1	0	2093	1538	0.0105112	0.00390117	0.00663595	0.0026636	32.4653
1074	G	11	6	0	0	2101	1544	0.0052356	0.00388601	0.00135486	0.00185361	2.72247
1075	T	13	14	0	0	2112	1554	0.0061553	0.00900901	0	0.00140199	23.9862
1076	T	13	3	0	0	2120	1551	0.00613208	0.00193424	0.00420597	0.0066953	33.8446
1077	G	12	18	3	2	2121	1562	0.00565771	0.0115237	0	0.00795179	33.5947
1078	T	48	10	0	0	2168	1572	0.0221402	0.00636132	0.0158799	0.0113152	9.85839
1079	G	30	9	6	3	2197	1572	0.013655	0.00572519	0.00797545	0.0060219	0
1080	A	39	12	5	14	2193	1544	0.0177839	0.00777202	0.0100903	0.00336342	0
1081	A	4	8	1	0	2077	1448	0.00192585	0.00552486	0	0	7.08612
1082	A	26	19	17	15	2090	1456	0.0124402	0.0130495	0	0	7.08612
1083	T	11	14	3	2	2072	1430	0.00530888	0.00979021	0	0	7.08612
1084	G	40	45	11	2	2091	1458	0.0191296	0.0308642	0	0	0
1085	T	18	22	37	32	2106	1479	0.00854701	0.0148749	0	0.000925693	4.96371
1086	T	6	10	4	3	2074	1444	0.00289296	0.00692521	0	0.00353149	25.5551
1087	G	23	12	14	12	2082	1447	0.0110471	0.00829302	0.00277708	0.0035317	49.226
1088	G	28	8	0	1	2109	1454	0.0132764	0.00550206	0.00781738	0.00529815	47.6484
1089	G	16	11	0	0	2122	1459	0.00754006	0.00753941	6.50903e-07	0.00288954	27.9572
1090	T	26	6	0	0	2132	1445	0.0121951	0.00415225	0.00807641	0.00288932	4.28626
1091	T	19	12	0	1	2148	1453	0.00884544	0.00825877	0.000591548	0.00311618	4.44999
1092	A	30	26	17	13	2175	1479	0.0137931	0.0175794	0	0.002919	3.54978
1093	A	37	12	0	4	2206	1484	0.0167724	0.00808625	0.008757	0.00571566	4.83758
1094	G	13	25	0	11	2213	1508	0.00587438	0.0165782	0	0.0031816	1.5163
1095	T	32	9	0	1	2242	1517	0.014273	0.00593276	0.00838998	0.00334439	6.76744
1096	C	10	5	0	0	2252	1520	0.0044405	0.00328947	0.00115482	0.000709161	5.47964
1097	C	10	6	0	0	2262	1525	0.00442087	0.00393443	0.000488362	0.000564801	8.53376
1098	C	10	6	0	0	2272	1531	0.00440141	0.00391901	0.000484299	0.0014967	20.9784
1099	G	15	9	0	0	2286	1540	0.00656168	0.00584416	0.000721742	0.00470739	40.4837
1100	C	12	3	1	0	2298	1543	0.00522193	0.00194426	0.00328405	0.00692834	46.4703
1101	A	40	11	2	1	2336	1554	0.0171233	0.00707851	0.0101164	0.00583365	28.7746
1102	A	28	7	9	4	2364	1558	0.0118443	0.00449294	0.00738457	0.00246152	9.26921
1103	C	8	6	2	11	2372	1564	0.00337268	0.00383632	0	0.000687325	0.80957
1104	G	27	27	34	57	2398	1590	0.0112594	0.0169811	0	0.00365659	24.1995
1105	A	11	4	4	4	2409	1594	0.00456621	0.00250941	0.00206197	0.00443945	25.5155
1106	G	43	14	10	10	2452	1608	0.0175367	0.00870647	0.00890779	0.00522617	24.706
1107	C	18	8	11	11	2470	1616	0.00728745	0.0049505	0.00234858	0.00374189	1.31603
1108	G	34	15	6	10	2504	1631	0.0135783	0.00919681	0.00442213	0.00295903	0
1109	C	22	7	1	1	2526	1638	0.00870942	0.0042735	0.00445496	0.00148499	2.90009
1110	A	18	18	6	4	2544	1656	0.00707547	0.0108696	0	1.29384e-05	20.5698
1111	A	23	22	20	48	2567	1678	0.00895988	0.0131108	0	0.000809501	34.4209
1112	C	20	13	46	111	2584	1688	0.00773994	0.00770142	3.88152e-05	0.00153985	31.5208
1113	C	20	9	3	7	2604	1697	0.00768049	0.00530348	0.00238969	0.00152691	13.8511
1114	C	18	8	55	128	2619	1705	0.00687285	0.00469208	0.00219105	0.00150052	0
1115	T	16	13	40	61	2622	1708	0.00610221	0.00761124	0	0.000770171	0.300285
1116	T	23	11	26	38	2643	1717	0.00870223	0.00640652	0.00231051	0.00118072	0.300285
1117	A	12	17	7	8	2654	1734	0.00452148	0.00980392	0	0.000423487	0.300285
1118	T	14	7	0	0	2668	1741	0.00524738	0.00402068	0.00123165	0.00106151	18.4852
1119	C	17	11	0	0	2685	1748	0.00633147	0.00629291	3.88092e-05	0.00230929	46.6396
1120	C	19	9	2	0	2704	1757	0.00702663	0.00512237	0.00191406	0.00229636	74.1245
1121	T	46	21	0	0	2750	1778	0.0167273	0.011811	0.00497501	0.00221659	75.7838
1122	T	23	22	0	0	2773	1800	0.00829427	0.0122222	0	0.000558258	47.6294
1123	T	17	8	0	0	2786	1804	0.00610194	0.00443459	0.00167478	0.00290499	21.7383
1124	G	26	29	0	0	2773	1818	0.00937613	0.0159516	0	0.00504871	2.41388
1125	T	47	18	0	0	2800	1834	0.0167857	0.00981461	0.0070402	0.00504871	6.51105
1126	T	30	5	0	0	2771	1823	0.0108264	0.00274273	0.00810592	0.00430399	5.36673
1127	G	27	24	0	0	2711	1831	0.00995942	0.0131076	0	0.00253331	4.68549
1128	C	19	4	0	0	2722	1831	0.00698016	0.0021846	0.00480606	0.00286138	0.588315
1129	C	12	3	0	0	2708	1827	0.00443131	0.00164204	0.00279387	0.00125936	0.138828
1130	A	16	9	0	0	2718	1834	0.00588668	0.00490731	0.000984205	0.000658936	20.3302
1131	G	16	13	0	0	2731	1846	0.00585866	0.00704225	0	0.00464494	36.5607
1132	C	19	11	2	0	2747	1855	0.00691664	0.00592992	0.000992603	0.00464494	72.8235
1133	G	66	20	0	0	2812	1875	0.0234708	0.0106667	0.0129422	0.00587566	83.9849
1134	G	36	30	0	1	2848	1905	0.0126404	0.015748	0	0.00351991	85.6889
1135	T	36	15	28	4	2856	1885	0.012605	0.00795756	0.00468476	0.00493301	81.3858
1136	C	26	6	15	2	2879	1890	0.00903091	0.0031746	0.00587496	0.00437102	79.1465
1137	C	29	11	14	6	2874	1872	0.0100905	0.00587607	0.00423931	0.00801666	74.0115
1138	G	41	21	1	0	2909	1887	0.0140942	0.0111288	0.00299879	0.0086782	42.1782
1139	G	51	1	12	1	2942	1879	0.0173351	0.000532198	0.0168119	0.00869615	25.4966
1140	C	31	8	1	0	2967	1882	0.0104483	0.0042508	0.00622392	0.00366803	37.3905
1141	C	17	5	6	4	2984	1885	0.00569705	0.00265252	0.00305263	0.00244907	59.9591
1142	G	21	10	3	6	2990	1885	0.00702341	0.00530504	0.00172754	0.00409465	56.3881
1143	G	14	4	1	0	2992	1889	0.00467914	0.00211752	0.00256706	0.00489314	35.9474
1144	G	24	0	8	15	3004	1886	0.00798935	0	0.00798935	0.00403745	27.0358
1145	A	30	11	10	24	3031	1897	0.00989772	0.00579863	0.004123	0.00142535	35.0923
1146	A	22	15	11	15	2931	1810	0.00750597	0.00828729	0	5.10175e-05	30.8397
1147	C	15	9	13	17	2938	1817	0.00510551	0.00495322	0.000153052	0.000228413	17.0563
1148	T	42	40	13	7	2975	1855	0.0141176	0.0215633	0	0.000177396	0.834018
1149	C	8	4	36	24	2964	1845	0.00269906	0.00216802	0.000532187	0.000177396	1.30401
1150	A	36	65	23	13	2765	1813	0.0130199	0.0358522	0	0	1.78495
1151	A	14	12	16	12	2694	1802	0.00519673	0.00665927	0	0	2.39337
1152	A	14	12	13	7	2616	1792	0.00535168	0.00669643	0	1.32374e-05	26.5269
1153	G	7	11	2	3	2592	1803	0.00270062	0.00610094	0	0.00188379	44.4225
1154	G	17	12	23	13	2542	1805	0.00668765	0.0066482	3.97121e-05	0.00188379	72.599
1155	A	44	21	20	19	2581	1826	0.0170477	0.0115005	0.00561165	0.00187055	58.924
1156	G	17	13	10	10	2596	1839	0.00654854	0.00706906	0	0	40.5475
1157	A	23	29	20	19	2606	1867	0.00882579	0.0155329	0	0.00157412	13.8816
1158	C	5	8	6	2	2564	1868	0.00195008	0.00428266	0	0.00157412	5.29912
1159	T	30	13	3	4	2586	1881	0.0116009	0.00691122	0.00472235	0.00469059	8.9855
1160	G	16	16	14	18	2599	1895	0.00615621	0.00844327	0	0.00490773	26.8583
1161	C	27	2	91	79	2597	1892	0.0103966	0.00105708	0.00934941	0.00667867	54.1235
1162	C	15	1	28	15	2542	1887	0.00590087	0.000529942	0.00537377	0.00567519	76.8686
1163	A	23	7	4	1	2557	1891	0.00899492	0.00370175	0.00531284	0.00545763	85.1002
1164	G	20	3	7	7	2527	1892	0.00791452	0.00158562	0.00633895	0.00398661	87.4218
1165	T	16	3	2	1	2541	1895	0.00629673	0.00158311	0.00472109	0.00547681	69.0003
1166	G	17	11	12	7	2548	1904	0.0066719	0.00577731	0.000899787	0.00390311	64.4965
1167	A	50	17	4	2	2554	1918	0.0195771	0.0088634	0.0108095	0.00561255	51.0693
1168	T	25	22	26	10	2573	1940	0.00971628	0.0113402	0	0.00264475	54.5517
1169	A	66	38	7	5	2626	1977	0.0251333	0.019221	0.00602811	0.00264475	29.9981
1170	A	13	6	6	6	2639	1983	0.00492611	0.00302572	0.00190616	0.000725649	11.4923
1171	A	26	28	1	0	2657	2009	0.00978547	0.0139373	0	0.00209761	7.83847
1172	C	6	4	4	5	2658	2013	0.00225734	0.00198708	0.00027079	0.00240073	27.1867
1173	T	40	18	3	0	2697	2031	0.0148313	0.00886263	0.00602204	0.00412961	56.6334
1174	G	17	11	2	4	2701	2041	0.00629397	0.00538951	0.000909351	0.00794113	74.6446
1175	G	20	4	5	6	2701	2043	0.00740466	0.00195791	0.00545745	0.0100573	83.6471
1176	A	53	4	11	7	2735	2045	0.0193784	0.00195599	0.0174566	0.00988602	82.9957
1177	G	28	6	1	0	2755	2050	0.0101633	0.00292683	0.00725775	0.00634275	70.063
1178	G	15	1	1	9	2763	2051	0.00542888	0.000487567	0.00494373	0.0039235	41.7124
1179	A	23	3	43	40	2777	2047	0.00828232	0.00146556	0.00682676	0.00227559	12.917
1180	A	11	9	120	104	2786	2056	0.00394831	0.00437743	0	0	3.30602
1181	G	8	10	13	11	2787	2064	0.00287047	0.00484496	0	0	5.07629
1182	G	14	13	29	40	2793	2077	0.00501253	0.00625903	0	0.000935108	6.30385
1183	T	10	10	21	17	2803	2087	0.00356761	0.00479157	0	0.00263425	4.28314
1184	G	20	9	3	1	2822	2096	0.00708717	0.00429389	0.00280532	0.00494896	3.76428
1185	G	17	2	38	45	2811	2094	0.00604767	0.00095511	0.00509743	0.00497545	2.53672
1186	G	25	4	15	9	2828	2095	0.00884017	0.00190931	0.00694412	0.00433635	1.25141
1187	G	23	11	1	1	2842	2106	0.00809289	0.00522317	0.00288479	0.00202164	0
1188	A	28	14	3	6	2868	2120	0.0097629	0.00660377	0.00318013	0.00106004	0
1189	T	6	9	16	20	2874	2129	0.00208768	0.00422734	0	0	0
1190	G	3	11	3	4	2877	2140	0.00104275	0.00514019	0	0.00037966	0
1191	A	29	26	3	0	2906	2166	0.00997935	0.0120037	0	0.000634214	0.55425
1192	C	6	2	6	7	2912	2168	0.00206044	0.000922509	0.00113898	0.000634214	3.1697
1193	G	17	11	6	1	2927	2179	0.00580799	0.00504819	0.000763662	0.000254554	7.85
1194	T	9	14	3	0	2936	2193	0.0030654	0.00638395	0	0.00052454	12.5249
1195	C	6	8	0	2	2942	2201	0.00203943	0.00363471	0	0.00183156	17.5037
1196	A	18	10	0	1	2954	2209	0.00609343	0.00452694	0.00157362	0.00183156	14.3608
1197	A	17	4	0	0	2970	2210	0.00572391	0.00180995	0.00392105	0.00130702	9.13165
1198	G	10	15	1	0	2965	2213	0.00337268	0.00677813	0	0	1.53741
1199	T	26	43	0	0	2555	1937	0.0101761	0.0221993	0	0.000521294	0
1200	C	4	5	2	0	2460	1863	0.00162602	0.00268384	0	0.00175717	0
1201	A	24	15	0	3	1989	1426	0.0120664	0.0105189	0.00156388	0.00205238	0
1202	T	14	5	0	0	1889	1345	0.00741133	0.00371747	0.00370764	0.00210014	5.27672
1203	C	13	8	1	1	1792	1255	0.00725446	0.0063745	0.000885608	0.00285463	13.9307
1204	A	37	23	0	0	1611	1080	0.0229671	0.0212963	0.00170716	0.00458476	13.9307
1205	T	19	7	0	0	1384	897	0.0137283	0.00780379	0.00597113	0.00597321	8.65397
1206	G	17	6	0	0	1271	817	0.0133753	0.00734394	0.00607598	0.00398283	2.82775
1207	G	9	1	0	0	1266	804	0.007109	0.00124378	0.00587253	0.00265718	20.9589
1208	C	35	30	0	0	1283	811	0.0272798	0.0369914	0	0.000699669	38.073
1209	C	9	4	0	0	1174	717	0.0076661	0.0055788	0.00209901	0.000699669	43.7706
1210	C	4	3	0	0	1132	671	0.00353357	0.00447094	0	0	26.3178
1211	T	6	5	3	3	832	427	0.00721154	0.0117096	0	0.000414173	17.7479
1212	T	4	6	0	0	622	311	0.00643087	0.0192926	0	0.00147388	18.6881
1213	A	13	6	3	0	605	296	0.0214876	0.0202703	0.00124252	0.00147388	25.9063
1214	C	6	2	13	10	601	293	0.00998336	0.00682594	0.00317912	0.00105971	17.3621
1215	G	3	9	2	2	604	299	0.00496689	0.0301003	0	0	7.89651
1216	A	7	4	1	0	611	303	0.0114566	0.0132013	0	0	0
1217	C	2	1	0	0	613	304	0.00326264	0.00328947	0	0.00268131	0
1218	C	5	5	0	4	617	309	0.00810373	0.0161812	0	0.00268131	0
1219	A	9	2	0	0	624	311	0.0144231	0.00643087	0.00804394	0.00268131	0
1220	G	3	3	0	0	627	314	0.00478469	0.00955414	0	5.20879e-05	0
1221	G	3	9	0	0	630	323	0.0047619	0.0278638	0	5.20879e-05	0
1222	G	4	2	4	4	634	325	0.00630915	0.00615385	0.000156264	5.20879e-05	0
1223	C	2	2	39	15	634	327	0.00315457	0.00611621	0	0.000678575	0
1224	T	3	2	20	2	637	329	0.00470958	0.00607903	0	0.000678575	0
1225	A	11	5	59	16	648	334	0.0169753	0.0149701	0.00203572	0.000678575	0
1226	C	5	8	87	16	653	342	0.00765697	0.0233918	0	0	6.106
1227	A	39	26	8	4	692	368	0.0563584	0.0706522	0	0	7.51769
1228	C	4	5	26	7	696	373	0.00574713	0.0134048	0	0	33.3222
1229	A	34	52	6	2	730	425	0.0465753	0.122353	0	0	42.5944
1230	C	3	4	3	1	733	428	0.00409277	0.00934579	0	0	41.1827
1231	G	9	10	3	2	742	438	0.0121294	0.0228311	0	0	15.66
1232	T	5	6	1	0	745	440	0.00671141	0.0136364	0	0.00281448	0.281736
1233	G	10	6	0	0	748	445	0.013369	0.0134831	0	0.00281448	0.533072
1234	C	8	1	28	35	750	446	0.0106667	0.00224215	0.00844345	0.00644637	7.00334
1235	T	10	6	3	1	760	452	0.0131579	0.0132743	0	0.00628622	7.00334
1236	A	27	11	34	29	785	463	0.0343949	0.0237581	0.0108957	0.00960586	6.75201
1237	C	8	1	6	6	792	464	0.010101	0.00215517	0.007963	0.00652558	3.17787
1238	A	39	18	18	9	831	482	0.0469314	0.0373444	0.00995892	0.00387124	4.26466
1239	A	10	5	6	5	840	487	0.0119048	0.0102669	0.00165481	0.000551604	6.54567
1240	T	11	7	0	2	846	494	0.0130024	0.01417	0	0.00279901	5.32912
1241	G	14	11	15	10	860	505	0.0162791	0.0217822	0	0.00529654	4.24233
1242	G	9	1	12	0	869	506	0.0103567	0.00197628	0.00839704	0.010996	5.43038
1243	C	10	2	12	3	876	506	0.0114155	0.00395257	0.00749257	0.0105171	9.92153
1244	G	17	1	3	0	893	507	0.019037	0.00197239	0.0170983	0.0121198	37.1862
1245	C	8	1	122	102	895	502	0.00893855	0.00199203	0.00696038	0.0122365	63.2648
1246	A	20	5	8	2	905	504	0.0220994	0.00992063	0.0123008	0.0108506	71.8275
1247	T	16	0	5	2	917	503	0.0174482	0	0.0174482	0.00722073	45.1704
1248	A	30	15	19	14	947	518	0.031679	0.0289575	0.00280261	0.00674804	15.6227
1249	C	5	2	235	97	952	520	0.0052521	0.00384615	0.00141138	0.00784994	2.09426
1250	A	49	18	85	23	1001	538	0.048951	0.0334572	0.0160301	0.00786797	1.48671
1251	A	8	1	92	22	1006	539	0.00795229	0.00185529	0.00610833	0.00559959	2.06312
1252	A	9	4	31	0	1014	539	0.00887574	0.00742115	0.00146546	0.00356348	0.576407
1253	G	17	4	67	10	1028	542	0.016537	0.00738007	0.00922497	0.00307499	0.972663
1254	A	6	5	5	0	1034	547	0.00580271	0.00914077	0	0.00151313	1.10518
1255	G	1	4	2	0	1033	550	0.000968054	0.00727273	0	0.00151313	4.49738
1256	A	16	6	13	1	1047	556	0.0152818	0.0107914	0.00453938	0.00284736	20.3672
1257	A	5	4	47	7	1052	560	0.00475285	0.00714286	0	0.00355247	23.7696
1258	G	8	2	8	0	1060	562	0.00754717	0.00355872	0.0040027	0.00516634	21.2146
1259	C	9	1	3	2	1069	563	0.00841908	0.0017762	0.0066547	0.00904685	9.07496
1260	G	9	2	29	5	1076	565	0.00836431	0.00353982	0.00484163	0.00806273	7.71551
1261	A	19	1	70	6	1093	566	0.0173833	0.00176678	0.0156442	0.00915644	35.4575
1262	C	6	1	8	3	1099	567	0.00545951	0.00176367	0.00370237	0.00987136	61.081
1263	C	9	0	50	2	1108	567	0.00812274	0	0.00812274	0.0103947	84.191
1264	T	28	4	2	0	1135	571	0.0246696	0.00700525	0.017789	0.0122903	86.922
1265	C	8	1	10	2	1141	572	0.00701139	0.00174825	0.00527236	0.0111792	73.3892
1266	G	18	1	44	3	1159	573	0.0155306	0.0017452	0.0138095	0.0116371	89.1679
1267	C	17	0	6	0	1176	573	0.0144558	0	0.0144558	0.00815245	62.5066
1268	G	12	2	13	1	1188	575	0.010101	0.00347826	0.00664587	0.00385109	51.7059
1269	A	4	0	0	0	1192	575	0.0033557	0	0.0033557	0.00297659	12.2812
1270	G	6	2	8	2	1197	577	0.00501253	0.0034662	0.00155171	0.00343199	11.1702
1271	A	9	2	5	0	1206	579	0.00746269	0.00345423	0.00402235	0.00425005	18.4799
1272	G	12	3	1	0	1218	582	0.00985222	0.00515464	0.00472192	0.00290927	43.1669
1273	C	7	1	13	1	1225	583	0.00571429	0.00171527	0.00400589	0.00557146	51.2734
1274	A	22	12	20	2	1244	595	0.0176849	0.0201681	0	0.00440786	67.3983
1275	A	16	0	19	2	1259	595	0.0127085	0	0.0127085	0.00483927	51.9965
1276	G	7	3	8	1	1266	598	0.00552923	0.00501672	0.000515088	0.00135374	40.3524
1277	C	8	3	7	0	1274	601	0.00627943	0.00499168	0.00129421	0.00118204	14.1724
1278	G	5	1	9	7	1279	602	0.0039093	0.00166113	0.00225192	0.00142855	2.67114
1279	G	10	6	2	0	1289	608	0.00775795	0.00986842	0	0.000677915	9.74515
1280	A	9	3	7	2	1298	611	0.00693374	0.00490998	0.00203375	0.00122051	8.2286
1281	C	1	1	8	0	1299	612	0.000769823	0.00163399	0	0.000542593	12.9117
1282	C	17	7	0	0	1316	619	0.0129179	0.0113086	0.00162778	0.0022634	5.83774
1283	T	11	12	1	0	1327	631	0.00828937	0.0190174	0	0.00172081	7.77577
1284	C	9	1	28	4	1336	632	0.00673653	0.00158228	0.00516242	0.00375355	3.09262
1285	A	31	16	8	3	1367	648	0.0226774	0.0246914	0	0.00230986	34.9534
1286	T	19	5	9	0	1386	653	0.0137085	0.00765697	0.00609824	0.00230986	31.8608
1287	A	16	7	2	0	1400	660	0.0114286	0.0106061	0.000831328	0.000931417	39.0484
1288	A	3	3	0	0	1403	663	0.00213828	0.00452489	0	0.00124699	7.18757
1289	A	7	2	0	0	1410	665	0.00496454	0.00300752	0.00196292	0.00124699	7.18757
1290	G	11	4	0	0	1420	669	0.00774648	0.00597907	0.00177804	0.000592679	2.84498
1291	T	6	3	0	0	1417	669	0.0042343	0.0044843	0	0.00107939	29.9954
1292	G	9	12	2	0	1419	680	0.00634249	0.0176471	0	0.0010972	58.9593
1293	C	13	4	0	0	1412	668	0.0092068	0.00598802	0.00323817	0.0052026	78.313
1294	G	15	7	0	0	1420	666	0.0105634	0.0105105	5.34314e-05	0.00412321	51.5432
1295	T	22	2	6	2	1440	667	0.0152778	0.0029985	0.0123162	0.0041054	22.5793
1296	C	3	9	1	3	1443	675	0.002079	0.0133333	0	0.000562538	8.19623
1297	G	6	4	15	12	1449	679	0.00414079	0.00589102	0	0.000562538	11.4639
1298	T	11	4	436	319	1460	683	0.00753425	0.00585652	0.00168761	0.000562538	26.2803
1299	A	14	9	99	79	1474	692	0.00949796	0.0130058	0	0	25.789
1300	G	12	7	495	452	1486	699	0.00807537	0.0100143	0	0	26.902
1301	T	15	8	114	86	1497	705	0.01002	0.0113475	0	0.00108154	12.2207
1302	C	4	2	110	98	1498	705	0.00267023	0.00283688	0	0.00236234	4.89639
1303	C	7	1	218	198	1502	704	0.00466045	0.00142045	0.00324461	0.00251894	0.135102
1304	G	10	2	246	190	1485	689	0.00673401	0.00290276	0.0038424	0.00441311	8.70787
1305	G	5	2	130	86	1485	690	0.003367	0.00289855	0.000469814	0.00392954	8.70787
1306	A	26	6	14	14	1484	692	0.0175202	0.00867052	0.0089271	0.00377293	10.182
1307	T	10	3	18	23	1493	695	0.00669792	0.00431655	0.0023917	0.000797234	3.92648
1308	T	0	2	118	98	1487	697	0	0.00286944	0	0.000841534	3.92648
1309	G	5	5	46	49	1486	702	0.00336474	0.00712251	0	0.000841534	13.4143
1310	G	8	2	306	249	1493	704	0.00535834	0.00284091	0.0025246	0.00361736	34.8113
1311	A	24	14	214	122	1517	718	0.0158207	0.0194986	0	0.00728905	38.8525
1312	G	17	2	30	21	1534	720	0.0110821	0.00277778	0.00832749	0.00728905	29.9122
1313	T	21	0	10	5	1551	720	0.0135397	0	0.0135397	0.00451322	9.37127
1314	C	6	4	0	3	1556	723	0.00385604	0.0055325	0	0.00189486	12.2753
1315	T	4	4	0	0	1557	726	0.00256904	0.00550964	0	0.00275065	10.2536
1316	G	11	1	0	0	1556	718	0.00706941	0.00139276	0.00568457	0.00275065	6.9452
1317	C	4	0	1	0	1558	718	0.00256739	0	0.00256739	0.00149408	0
1318	A	2	4	2	0	1510	716	0.0013245	0.00558659	0	0.000638283	0
1319	A	5	1	0	0	1512	717	0.00330688	0.0013947	0.00191485	0.000638283	0.139473
1320	C	1	1	0	0	1498	717	0.000667557	0.0013947	0	0	0.139473
1321	T	13	10	0	0	1490	722	0.00872483	0.0138504	0	0.000410398	0.139473
1322	C	1	1	2	0	1488	723	0.000672043	0.00138313	0	0.000410398	0
1323	G	8	3	0	0	1493	726	0.00535834	0.00413223	0.0012312	0.00108019	1.22135
1324	A	5	6	0	0	1474	729	0.00339213	0.00823045	0	0.000669794	12.4151
1325	C	7	2	0	0	1471	726	0.00475867	0.00275482	0.00200938	0.0015633	13.093
1326	T	5	3	0	0	1476	728	0.00338753	0.00412088	0	0.000893506	12.2915
1327	C	6	1	0	0	1482	729	0.00404858	0.00137174	0.00268052	0.00409459	7.68338
1328	C	5	3	0	0	1484	727	0.00336927	0.00412655	0	0.00320109	7.00545
1329	A	35	10	0	1	1519	737	0.0230415	0.0135685	0.00960326	0.00449933	12.1131
1330	T	1	4	0	0	1518	741	0.000658762	0.00539811	0	0.00280154	17.4067
1331	G	10	2	2	4	1519	741	0.00658328	0.00269906	0.00389474	0.00342647	34.2825
1332	A	11	2	7	1	1530	743	0.00718954	0.00269179	0.00450989	0.00316904	33.1163
1333	A	7	2	6	0	1537	745	0.00455433	0.00268456	0.0018748	0.00287614	21.2372
1334	G	11	3	0	0	1539	743	0.0071475	0.00403769	0.00312242	0.00289429	11.0625
1335	T	16	5	2	0	1552	746	0.0103093	0.00670241	0.0036312	0.00332925	11.1302
1336	C	3	0	1	0	1555	745	0.00192926	0	0.00192926	0.00231186	22.0861
1337	G	9	1	0	0	1562	746	0.00576184	0.00134048	0.0044273	0.00483333	54.8352
1338	G	3	1	1	0	1565	747	0.00191693	0.00133869	0.00057902	0.00396693	85.0536
1339	A	15	0	5	0	1580	747	0.00949367	0	0.00949367	0.00502038	90.4376
1340	A	5	1	0	0	1581	748	0.00316256	0.0013369	0.0018281	0.00205574	51.3233
1341	T	12	3	0	0	1546	743	0.00776197	0.00403769	0.00373938	0.00314839	16.6758
1342	C	3	1	3	2	1544	744	0.00194301	0.00134409	0.000599725	0.00190193	0.335856
1343	G	10	1	0	0	1552	744	0.0064433	0.00134409	0.00510608	0.00170203	0
1344	C	1	1	6	6	1483	723	0.000674309	0.00138313	0	0.000447641	1.69985
1345	T	2	1	10	3	1467	716	0.00136333	0.00139665	0	0.000447641	4.24404
1346	A	4	1	4	1	1459	714	0.0027416	0.00140056	0.00134292	0.000447641	4.24404
1347	G	1	4	0	0	1335	672	0.000749064	0.00595238	0	0.000792646	2.5442
1348	T	2	5	0	0	1292	661	0.00154799	0.0075643	0	0.000792646	0
1349	A	5	1	0	0	1284	658	0.00389408	0.00151976	0.00237794	0.000792646	0
1350	A	2	6	3	0	1278	660	0.00156495	0.00909091	0	0.00053376	1.22826
1351	T	2	6	1	4	1261	659	0.00158604	0.0091047	0	0.00053376	1.22826
1352	C	2	0	3	1	1249	652	0.00160128	0	0.00160128	0.00053376	9.65832
1353	G	2	4	0	0	1248	656	0.00160256	0.00609756	0	0.000823747	8.43007
1354	T	1	1	2	1	1249	657	0.000800641	0.00152207	0	0.00108935	8.43007
1355	G	5	1	2	0	1254	658	0.00398724	0.00151976	0.00247124	0.00108935	0
1356	G	1	0	0	0	1255	658	0.000796813	0	0.000796813	0.000558318	0
1357	A	2	6	0	0	1257	663	0.00159109	0.00904977	0	0.000320183	0
1358	T	3	1	0	0	1259	664	0.00238284	0.00150602	0.000878142	0.00252334	0
1359	C	2	1	2	0	1261	665	0.00158604	0.00150376	8.24073e-05	0.00223062	1.08961
1360	A	16	4	2	0	1275	669	0.012549	0.00597907	0.00660946	0.00220315	3.97224
1361	G	6	11	0	0	1244	660	0.00482315	0.0166667	0	0	4.41126
1362	A	3	4	0	0	1191	635	0.00251889	0.00629921	0	0.0015867	7.16292
1363	A	0	3	1	0	1152	617	0	0.00486224	0	0.0015867	5.88881
1364	T	9	2	2	0	1121	609	0.00802855	0.00328407	0.00476011	0.0015867	5.44979
1365	G	8	14	0	0	1126	623	0.0071048	0.0224719	0	0.00060006	1.60852
1366	C	0	0	0	0	1114	616	0	0	0	0.00060006	0
1367	C	2	0	0	0	1111	611	0.00180018	0	0.00180018	0.00060006	0.128995
1368	A	16	11	0	0	1125	622	0.0142222	0.0176849	0	0	0.128995
1369	C	5	7	1	0	1130	629	0.00442478	0.0111288	0	0	0.128995
1370	G	9	7	0	0	1139	636	0.00790167	0.0110063	0	0	0
1371	G	4	10	0	0	1143	646	0.00349956	0.0154799	0	0	0
1372	T	2	4	0	0	1145	650	0.00174672	0.00615385	0	0.000938031	0
1373	G	3	4	3	0	1148	654	0.00261324	0.00611621	0	0.00100643	0
1374	A	5	1	1	0	1153	655	0.00433651	0.00152672	0.00281409	0.00165169	0
1375	A	2	1	0	0	1155	655	0.0017316	0.00152672	0.000205197	0.000713658	0
1376	T	4	1	0	0	1157	656	0.00345722	0.00152439	0.00193578	0.000645259	0
1377	A	29	59	0	0	1186	715	0.0244519	0.0825175	0	0	9.80477
1378	C	54	202	0	0	1240	917	0.0435484	0.220284	0	0	21.8257
1379	G	19	69	0	0	1259	986	0.0150913	0.0699797	0	0	22.6045
1380	T	8	32	0	0	1267	1018	0.00631413	0.0314342	0	0	25.595
1381	T	7	15	0	0	1274	1033	0.00549451	0.0145208	0	0	16.3885
1382	C	1	7	0	0	1274	1040	0.000784929	0.00673077	0	0	37.6731
1383	C	5	6	0	0	1279	1046	0.0039093	0.00573614	0	0	29.1694
1384	C	0	1	0	0	1278	1039	0	0.000962464	0	0.000140511	28.5026
1385	G	3	4	0	0	1281	1043	0.00234192	0.00383509	0	0.000140511	6.43917
1386	G	3	2	2	0	1283	1043	0.00233827	0.00191755	0.000421532	0.000140511	2.14758
1387	G	1	1	0	0	1263	1030	0.000791766	0.000970874	0	0.000170728	2.68702
1388	C	1	5	0	0	1192	993	0.000838926	0.00503525	0	0.000170728	7.67834
1389	C	3	2	1	0	1188	993	0.00252525	0.0020141	0.000512185	0.00140759	23.9315
1390	T	2	5	9	3	1182	994	0.00169205	0.00503018	0	0.00189109	31.3166
1391	T	4	0	7	1	1078	941	0.00371058	0	0.00371058	0.00189109	26.3253
1392	G	2	0	20	16	1019	880	0.00196271	0	0.00196271	0.000981354	10.0721
1393	T	0	0	7	9	397	352	0	0	0	0	0.981199
1394	A	2	1	2	1	274	245	NA	NA	NA	NA	0.981199
1395	C	0	0	0	1	121	118	NA	NA	NA	NA	0.981199
1396	A	0	2	0	0	79	77	NA	NA	NA	NA	11.0641
1397	C	0	0	0	0	72	61	NA	NA	NA	NA	11.0641
1398	A	0	0	0	0	72	59	NA	NA	NA	NA	11.3203
1399	C	0	0	0	0	72	59	NA	NA	NA	NA	15.3039
1400	C	0	0	4	2	70	59	NA	NA	NA	NA	15.3039
1401	G	3	0	3	2	73	59	NA	NA	NA	NA	15.1843
1402	C	0	0	3	2	72	59	NA	NA	NA	NA	5.25856
1403	C	0	0	27	17	71	58	NA	NA	NA	NA	12.7844
1404	C	0	0	5	1	71	58	NA	NA	NA	NA	17.9532
1405	G	0	0	27	4	71	58	NA	NA	NA	NA	16.5845
1406	T	0	0	1	0	71	57	NA	NA	NA	NA	11.3152
1407	C	0	0	6	0	71	57	NA	NA	NA	NA	6.00983
1408	A	2	0	6	0	73	57	NA	NA	NA	NA	2.51398
1409	C	0	0	1	0	73	57	NA	NA	NA	NA	13.6683
1410	A	0	1	0	0	73	58	NA	NA	NA	NA	14.4446
1411	C	0	0	0	0	73	58	NA	NA	NA	NA	14.1872
1412	C	0	0	4	0	73	58	NA	NA	NA	NA	0.776286
1413	A	0	0	1	1	71	58	NA	NA	NA	NA	0.445375
1414	T	0	0	3	1	70	58	NA	NA	NA	NA	0.732168
1415	G	0	0	12	9	70	58	NA	NA	NA	NA	16.7345
1416	G	0	0	2	0	70	58	NA	NA	NA	NA	24.4653
1417	G	0	0	50	6	69	58	NA	NA	NA	NA	28.1634
1418	A	0	0	3	0	67	48	NA	NA	NA	NA	14.213
1419	G	0	0	15	1	58	39	NA	NA	NA	NA	14.8805
1420	T	0	0	21	5	55	36	NA	NA	NA	NA	25.2589
1421	G	0	0	3	0	55	34	NA	NA	NA	NA	39.6634
1422	G	0	0	3	0	54	34	NA	NA	NA	NA	58.1328
1423	G	0	0	24	3	52	32	NA	NA	NA	NA	54.8873
1424	T	0	0	10	5	51	31	NA	NA	NA	NA	40.5421
1425	T	0	0	0	1	51	31	NA	NA	NA	NA	29.2092
1426	G	0	0	0	0	51	31	NA	NA	NA	NA	25.6842
1427	C	0	0	3	5	51	31	NA	NA	NA	NA	23.573
1428	A	0	0	0	0	51	31	NA	NA	NA	NA	7.59278
1429	A	0	0	2	0	49	31	NA	NA	NA	NA	14.8258
1430	A	0	0	9	2	48	31	NA	NA	NA	NA	19.9486
1431	A	0	0	0	0	48	31	NA	NA	NA	NA	23.031
1432	G	0	0	0	0	48	31	NA	NA	NA	NA	23.3064
1433	A	0	0	9	5	48	31	NA	NA	NA	NA	19.633
1434	A	0	0	3	2	48	31	NA	NA	NA	NA	16.5506
1435	G	0	0	0	1	48	31	NA	NA	NA	NA	9.24186
1436	T	0	0	2	0	48	31	NA	NA	NA	NA	23.0164
1437	A	0	0	0	0	48	31	NA	NA	NA	NA	48.4654
1438	G	0	0	0	0	48	31	NA	NA	NA	NA	65.8286
1439	G	0	0	4	0	47	31	NA	NA	NA	NA	59.2987
1440	T	0	0	47	8	46	29	NA	NA	NA	NA	67.8086
1441	A	1	0	5	0	43	26	NA	NA	NA	NA	46.9023
1442	G	0	0	2	1	6	4	NA	NA	NA	NA	60.6571
1443	C	0	0	70	22	NA	NA	NA	NA	NA	NA	44.2548
1444	T	0	0	18	8	NA	NA	NA	NA	NA	NA	55.527
1445	T	0	0	12	3	NA	NA	NA	NA	NA	NA	41.5774
1446	A	0	0	125	46	NA	NA	NA	NA	NA	NA	24.0207
1447	A	0	0	45	16	NA	NA	NA	NA	NA	NA	15.7717
1448	C	0	0	13	4	NA	NA	NA	NA	NA	NA	37.2126
1449	C	0	0	8	4	NA	NA	NA	NA	NA	NA	39.8305
1450	T	0	0	19	7	NA	NA	NA	NA	NA	NA	67.5073
1451	T	0	0	14	7	NA	NA	NA	NA	NA	NA	46.1134
1452	C	0	0	3	0	NA	NA	NA	NA	NA	NA	78.6914
1453	G	0	0	0	0	NA	NA	NA	NA	NA	NA	60.4007
1454	G	0	0	0	0	NA	NA	NA	NA	NA	NA	75.8811
1455	G	0	0	0	0	NA	NA	NA	NA	NA	NA	54.2429
1456	A	0	0	0	1	NA	NA	NA	NA	NA	NA	37.9785
1457	G	0	0	1	0	NA	NA	NA	NA	NA	NA	16.7616
1458	G	0	0	0	0	NA	NA	NA	NA	NA	NA	14.578
1459	G	0	0	2	0	NA	NA	NA	NA	NA	NA	38.5275
1460	C	0	0	37	20	NA	NA	NA	NA	NA	NA	48.1085
1461	G	0	0	56	29	NA	NA	NA	NA	NA	NA	37.8617
1462	C	0	0	39	21	NA	NA	NA	NA	NA	NA	22.527
1463	T	0	0	40	10	NA	NA	NA	NA	NA	NA	35.9676
1464	T	0	0	3	0	NA	NA	NA	NA	NA	NA	59.5989
1465	A	0	0	12	7	NA	NA	NA	NA	NA	NA	69.3414
1466	C	0	0	5	5	NA	NA	NA	NA	NA	NA	52.5758
1467	C	0	0	2	0	NA	NA	NA	NA	NA	NA	29.5574
1468	A	0	0	0	0	NA	NA	NA	NA	NA	NA	11.4958
1469	C	0	0	0	0	NA	NA	NA	NA	NA	NA	19.3505
1470	T	0	0	0	0	NA	NA	NA	NA	NA	NA	37.6999
1471	T	0	0	0	0	NA	NA	NA	NA	NA	NA	53.2159
1472	T	0	0	0	0	NA	NA	NA	NA	NA	NA	36.4458
1473	G	0	0	0	0	NA	NA	NA	NA	NA	NA	16.3563
1474	T	0	0	0	1	NA	NA	NA	NA	NA	NA	4.74433
1475	G	0	0	2	0	NA	NA	NA	NA	NA	NA	21.1711
1476	A	0	0	0	0	NA	NA	NA	NA	NA	NA	24.7748
1477	T	0	0	0	0	NA	NA	NA	NA	NA	NA	23.3252
1478	T	0	0	0	0	NA	NA	NA	NA	NA	NA	34.2148
1479	C	0	0	0	0	NA	NA	NA	NA	NA	NA	56.7969
1480	A	0	0	0	0	NA	NA	NA	NA	NA	NA	75.3656
1481	T	0	0	1	0	NA	NA	NA	NA	NA	NA	52.8449
1482	G	0	0	0	0	NA	NA	NA	NA	NA	NA	31.0401
1483	A	0	0	1	8	NA	NA	NA	NA	NA	NA	9.32676
1484	C	0	0	0	0	NA	NA	NA	NA	NA	NA	13.0863
1485	T	0	0	1	2	NA	NA	NA	NA	NA	NA	37.2253
1486	G	0	0	21	14	NA	NA	NA	NA	NA	NA	52.4869
1487	G	0	0	72	42	NA	NA	NA	NA	NA	NA	43.7815
1488	G	0	0	7	2	NA	NA	NA	NA	NA	NA	15.2616
1489	G	0	0	8	4	NA	NA	NA	NA	NA	NA	0
1490	T	0	0	108	53	NA	NA	NA	NA	NA	NA	1.74744
1491	G	0	0	61	61	NA	NA	NA	NA	NA	NA	10.9438
1492	A	0	0	622	528	NA	NA	NA	NA	NA	NA	40.9135
1493	A	0	0	125	108	NA	NA	NA	NA	NA	NA	43.0802
1494	G	0	0	153	127	NA	NA	NA	NA	NA	NA	34.7284
1495	T	0	0	42	43	NA	NA	NA	NA	NA	NA	4.75877
1496	C	0	0	7	16	NA	NA	NA	NA	NA	NA	2.12191
1497	G	0	0	0	2	NA	NA	NA	NA	NA	NA	7.73515
1498	T	0	0	0	0	NA	NA	NA	NA	NA	NA	7.73515
1499	A	0	0	2	0	NA	NA	NA	NA	NA	NA	7.19983
1500	A	0	0	0	0	NA	NA	NA	NA	NA	NA	0.741933
1501	C	0	0	1	0	NA	NA	NA	NA	NA	NA	0.741933
1502	A	0	0	1	1	NA	NA	NA	NA	NA	NA	0
1503	A	0	0	0	0	NA	NA	NA	NA	NA	NA	0
1504	G	0	0	0	0	NA	NA	NA	NA	NA	NA	8.98808
1505	G	0	0	0	1	NA	NA	NA	NA	NA	NA	8.98808
1506	T	0	0	0	0	NA	NA	NA	NA	NA	NA	8.98808
1507	A	0	0	0	0	NA	NA	NA	NA	NA	NA	0
1508	A	0	0	0	0	NA	NA	NA	NA	NA	NA	7.33993
1509	C	0	0	0	0	NA	NA	NA	NA	NA	NA	12.1566
1510	C	0	0	0	0	NA	NA	NA	NA	NA	NA	12.1566
1511	G	0	0	0	0	NA	NA	NA	NA	NA	NA	4.81666
1512	T	0	0	2	0	NA	NA	NA	NA	NA	NA	0
1513	A	0	0	1	0	NA	NA	NA	NA	NA	NA	0.167928
1514	G	0	0	0	0	NA	NA	NA	NA	NA	NA	0.167928
1515	G	0	0	0	0	NA	NA	NA	NA	NA	NA	0.870312
1516	G	0	0	1	0	NA	NA	NA	NA	NA	NA	8.2102
1517	G	0	0	2	10	NA	NA	NA	NA	NA	NA	8.96014
1518	A	0	0	9	9	NA	NA	NA	NA	NA	NA	8.55805
1519	A	0	0	3	3	NA	NA	NA	NA	NA	NA	1.05023
1520	C	0	0	0	2	NA	NA	NA	NA	NA	NA	0.300287
1521	C	0	0	1	0	NA	NA	NA	NA	NA	NA	0
1522	T	0	0	2	2	NA	NA	NA	NA	NA	NA	0
1523	G	0	0	1	1	NA	NA	NA	NA	NA	NA	0
1524	C	0	0	0	0	NA	NA	NA	NA	NA	NA	0
1525	G	0	0	0	0	NA	NA	NA	NA	NA	NA	0
1526	G	0	0	0	0	NA	NA	NA	NA	NA	NA	0
1527	T	0	0	0	0	NA	NA	NA	NA	NA	NA	0
1528	T	0	0	2	0	NA	NA	NA	NA	NA	NA	7.48305
1529	G	0	0	1	0	NA	NA	NA	NA	NA	NA	7.48305
1530	G	0	0	0	0	NA	NA	NA	NA	NA	NA	7.48305
1531	A	0	0	0	0	NA	NA	NA	NA	NA	NA	0.511605
1532	T	0	0	0	0	NA	NA	NA	NA	NA	NA	38.8881
1533	C	0	0	0	0	NA	NA	NA	NA	NA	NA	80.4065
1534	A	0	0	0	0	NA	NA	NA	NA	NA	NA	79.8949
1535	C	0	0	0	0	NA	NA	NA	NA	NA	NA	NA
1536	C	0	0	0	0	NA	NA	NA	NA	NA	NA	NA
1537	T	0	0	0	0	NA	NA	NA	NA	NA	NA	NA
1538	C	0	0	1	0	NA	NA	NA	NA	NA	NA	NA
1539	C	0	0	1	2	NA	NA	NA	NA	NA	NA	NA
1540	T	0	0	4	3	NA	NA	NA	NA	NA	NA	NA
1541	T	0	0	37	22	NA	NA	NA	NA	NA	NA	NA
1542	A	0	0	6	4	NA	NA	NA	NA	NA	NA	NA

## Sheet: RNase P
Nucleotide number	Nucleotide	Termination EUC Treated	Termination EUC Control	Effective coverage Treated	Effective coverage Control	TCR Treated	TCR Control	ΔTCR	Offset moving average of ΔTCR	Moving average of ribose accessibility (1.4 Å probe radius)
81	G	15	7	15	7	1	1	NA	0.0265781	NA
82	G	587	259	602	266	0.975083	0.973684	0.0531561	0.0177187	NA
83	G	20624	10616	21226	10882	0.971639	0.975556	0	0.00412876	NA
84	G	81951	42899	103177	53781	0.794276	0.797661	0	0.0086003	NA
85	G	7885	3393	111062	57174	0.0709964	0.0593452	0.0123863	0.0112108	NA
86	T	5257	1903	116319	59077	0.0451947	0.0322122	0.0134146	0.00839835	NA
87	C	2470	782	118789	59859	0.0207932	0.013064	0.00783145	0.00546068	73.5926
88	G	981	256	119770	60115	0.0081907	0.0042585	0.00394901	0.00352338	69.9368
89	T	968	207	120738	60322	0.00801736	0.00343158	0.00460157	0.00279633	56.613
90	G	483	119	121221	60441	0.00398446	0.00196886	0.00201957	0.00202892	42.6248
91	C	504	144	121725	60585	0.00414048	0.00237683	0.00176786	0.00266169	47.0369
92	C	349	34	122074	60619	0.00285892	0.00056088	0.00229933	0.00374148	57.1191
93	T	652	85	122726	60704	0.00531265	0.00140024	0.0039179	0.00543123	74.0292
94	A	770	75	123496	60779	0.00623502	0.00123398	0.00500722	0.00641372	74.8403
95	G	1015	48	124511	60827	0.00815189	0.000789123	0.00736858	0.0060336	72.3778
96	C	1005	70	125516	60897	0.00800695	0.00114948	0.00686536	0.0056407	62.6432
97	G	570	40	126086	60937	0.00452072	0.000656416	0.00386685	0.00416343	51.535
98	A	1158	179	127244	61116	0.00910063	0.00292886	0.0061899	0.00382145	49.8094
99	A	732	202	127976	61318	0.00571982	0.0032943	0.00243354	0.0089187	57.5407
100	G	666	144	128642	61462	0.00517716	0.00234291	0.0028409	0.0129163	69.269
101	T	3515	323	132157	61785	0.0265972	0.00522781	0.0214816	0.0155849	78.3299
102	C	2757	379	134914	62164	0.0204352	0.00609678	0.0144264	0.00982668	85.261
103	A	3035	709	137949	62873	0.0220009	0.0112767	0.0108465	0.00605314	70.906
104	T	1094	232	139043	63105	0.00786807	0.00367641	0.00420712	0.00357331	45.3327
105	A	1388	432	140431	63537	0.00988386	0.00679919	0.00310579	0.00318903	42.1895
106	A	968	220	141399	63757	0.00684588	0.0034506	0.00340703	0.00351454	49.8773
107	G	669	106	142068	63863	0.00470901	0.0016598	0.00305428	0.00402122	71.0113
108	C	732	67	142800	63930	0.00512605	0.00104802	0.00408231	0.00430297	66.5041
109	T	844	61	143644	63991	0.00587564	0.000953259	0.00492707	0.00538652	71.3466
110	A	666	46	144310	64037	0.00461506	0.000718335	0.00389953	0.00481242	67.9398
111	G	1259	85	145569	64122	0.00864882	0.0013256	0.00733294	0.00472079	71.2973
112	G	591	54	146160	64176	0.00404351	0.000841436	0.00320477	0.00348565	68.2061
113	G	918	169	147078	64345	0.00624159	0.00262647	0.00362464	0.00385894	69.6577
114	C	719	80	147797	64425	0.00486478	0.00124175	0.00362753	0.00335141	70.195
115	A	900	112	148697	64537	0.00605258	0.00173544	0.00432464	0.00418268	73.9692
116	G	461	64	149158	64601	0.00309068	0.000990697	0.00210207	0.00427743	67.3021
117	T	1223	131	150381	64732	0.00813268	0.00202373	0.00612134	0.00646693	66.8577
118	C	841	62	151222	64794	0.00556136	0.000956879	0.00460889	0.00784139	65.3854
119	T	1624	128	152846	64922	0.0106251	0.0019716	0.00867057	0.00814161	61.4496
120	T	2103	219	154949	65141	0.0135722	0.00336194	0.0102447	0.00657274	67.6877
121	T	1277	175	156226	65316	0.00817406	0.00267928	0.00550953	0.00400655	70.6938
122	A	1078	190	157304	65506	0.00685297	0.0029005	0.00396397	0.00607893	75.1628
123	G	741	141	158045	65647	0.00468854	0.00214785	0.00254616	0.00585414	68.7201
124	A	2650	318	160695	65965	0.0164909	0.00482074	0.0117267	0.00627565	60.3041
125	G	787	105	161482	66070	0.00487361	0.00158922	0.00328961	0.00389901	68.6123
126	G	787	69	162269	66139	0.00484997	0.00104326	0.00381069	0.00446157	65.1555
127	C	949	81	163218	66220	0.00581431	0.0012232	0.00459674	0.00361001	73.2161
128	T	1027	85	164245	66305	0.00625285	0.00128195	0.00497728	0.00377886	64.037
129	G	276	28	164521	66333	0.0016776	0.000422113	0.00125601	0.00264215	59.8793
130	A	1340	199	165861	66532	0.00807905	0.00299104	0.00510328	0.00299967	47.3797
131	C	927	267	166788	66799	0.00555795	0.00399707	0.00156715	0.00195347	37.9698
132	G	587	79	167375	66878	0.00350709	0.00118126	0.00232859	0.0018019	25.9495
133	G	500	68	167875	66946	0.00297841	0.00101574	0.00196466	0.0010257	25.5022
134	C	438	100	168313	67046	0.00260229	0.00149151	0.00111244	0.00100297	38.0627
135	A	2053	1282	170366	68328	0.0120505	0.0187624	0	0.00154131	57.8878
136	G	596	109	170962	68437	0.00348615	0.00159271	0.00189647	0.00339506	66.3919
137	G	688	88	171650	68525	0.00400816	0.0012842	0.00272746	0.00346828	71.5676
138	A	1635	268	173285	68793	0.00943532	0.00389575	0.00556124	0.0030725	61.9531
139	A	630	104	173915	68897	0.00362246	0.0015095	0.00211615	0.00146988	53.2617
140	A	559	115	174474	69012	0.00320392	0.00166638	0.00154011	0.00142321	53.024
141	A	296	65	174770	69077	0.00169365	0.000940979	0.000753385	0.00276379	63.3176
142	A	559	84	175329	69161	0.00318829	0.00121456	0.00197613	0.0039531	71.8799
143	A	1182	79	176511	69240	0.00669647	0.00114096	0.00556185	0.00548729	75.2858
144	G	848	32	177359	69272	0.00478126	0.000461947	0.00432131	0.00523088	71.5351
145	C	1324	58	178683	69330	0.00740977	0.000836579	0.0065787	0.00482858	64.1447
146	C	933	28	179616	69358	0.00519441	0.000403703	0.00479265	0.00296602	40.8105
147	T	730	65	180346	69423	0.00404777	0.000936289	0.0031144	0.00203868	29.3806
148	A	881	270	181227	69693	0.00486131	0.00387413	0.000991012	0.0015789	31.8591
149	C	498	51	181725	69744	0.0027404	0.000731246	0.00201063	0.00251752	50.2796
150	G	509	74	182234	69818	0.00279311	0.0010599	0.00173505	0.00262331	63.6385
151	T	906	80	183140	69898	0.00494704	0.00114452	0.00380687	0.00343016	70.6213
152	C	493	25	183633	69923	0.0026847	0.000357536	0.002328	0.00265471	57.8425
153	T	1001	89	184634	70012	0.00542154	0.00127121	0.00415561	0.00282217	58.9784
154	T	662	147	185296	70159	0.00357266	0.00209524	0.00148052	0.00252963	48.271
155	C	616	34	185912	70193	0.0033134	0.000484379	0.00283039	0.00521811	71.6992
156	G	731	45	186643	70238	0.00391657	0.000640679	0.00327799	0.007312	68.1841
157	G	2043	91	188686	70329	0.0108275	0.00129392	0.00954595	0.00723745	77.4492
158	A	2190	168	190876	70497	0.0114734	0.00238308	0.00911205	0.00445866	61.8906
159	T	946	133	191822	70630	0.00493166	0.00188305	0.00305435	0.00280634	54.1869
160	A	700	172	192522	70802	0.00363595	0.00242931	0.00120958	0.00412781	52.526
161	T	948	53	193470	70855	0.00489998	0.000748006	0.00415509	0.00512289	52.646
162	G	1626	94	195096	70949	0.00833436	0.0013249	0.00701876	0.00446297	45.1004
163	G	982	58	196078	71007	0.00500821	0.000816821	0.00419482	0.00266551	36.6143
164	C	552	45	196630	71052	0.0028073	0.000633339	0.00217534	0.00187916	42.4936
165	T	470	54	197100	71106	0.00238458	0.00075943	0.00162638	0.00228987	56.2589
166	G	543	65	197643	71171	0.00274738	0.000913293	0.00183576	0.00174774	52.4252
167	A	999	116	198642	71287	0.00502915	0.00162723	0.00340747	0.00113582	32.9047
168	G	543	196	199185	71483	0.00272611	0.00274191	0	0.000396682	31.237
169	T	6262	2567	205447	74050	0.0304799	0.0346658	0	0.00114284	47.4875
170	A	642	143	206089	74193	0.00311516	0.00192741	0.00119005	0.00158298	63.4357
171	T	699	85	206788	74278	0.00338027	0.00114435	0.00223849	0.00217853	66.6223
172	C	410	49	207198	74327	0.00197878	0.000659249	0.00132041	0.00221121	63.4914
173	C	764	52	207962	74379	0.00367375	0.000699122	0.00297671	0.00321733	66.5015
174	T	2432	694	210394	75073	0.0115593	0.00924434	0.00233653	0.00271761	69.1281
175	T	1294	134	211688	75207	0.00611277	0.00178175	0.00433875	0.00424659	64.5538
176	G	426	40	212114	75247	0.00200835	0.000531583	0.00147756	0.00387706	62.2834
177	A	2038	197	214152	75444	0.00951661	0.00261121	0.00692348	0.00388204	43.491
178	A	862	59	215014	75503	0.00400904	0.000781426	0.00323014	0.00157422	36.6348
179	A	618	104	215632	75607	0.00286599	0.00137553	0.00149251	0.00163758	47.3666
180	G	755	281	216387	75888	0.00348912	0.00370283	0	0.00158964	64.8693
181	T	1003	91	217390	75979	0.00461383	0.0011977	0.00342022	0.00247447	74.1988
182	G	391	34	217781	76013	0.00179538	0.000447292	0.00134869	0.0018152	66.0159
183	C	752	60	218533	76073	0.00344113	0.000788716	0.00265451	0.00195412	55.0494
184	C	448	46	218981	76119	0.00204584	0.000604317	0.00144239	0.00202223	61.2291
185	A	1102	248	220083	76367	0.0050072	0.00324748	0.00176546	0.00311542	63.9528
186	C	920	100	221003	76467	0.00416284	0.00130775	0.00285882	0.00298147	67.205
187	A	2001	328	223004	76795	0.00897293	0.00427111	0.00472199	0.00316999	46.0699
188	G	636	114	223640	76909	0.00284386	0.00148227	0.00136361	0.00209988	44.1286
189	T	1282	176	224922	77085	0.00569975	0.00228319	0.00342438	0.00229508	36.5147
190	G	548	71	225470	77156	0.00243048	0.000920214	0.00151166	0.00148396	34.5061
191	A	1430	338	226900	77494	0.00630234	0.00436163	0.00194921	0.00118863	19.8667
192	C	483	88	227383	77582	0.00212417	0.00113428	0.00099101	0.000960454	21.9838
193	G	245	35	227628	77617	0.00107632	0.000450932	0.000625667	0.00119398	43.6063
194	A	438	51	228066	77668	0.0019205	0.000656641	0.00126469	0.00121471	47.743
195	A	710	110	228776	77778	0.00310347	0.00141428	0.00169158	0.00173993	48.1535
196	G	234	26	229010	77804	0.00102179	0.000334173	0.000687846	0.0013726	38.5632
197	T	856	69	229866	77873	0.00372391	0.000886058	0.00284037	0.00208977	49.7804
198	C	174	13	230040	77886	0.00075639	0.000166911	0.000589578	0.00155592	62.8583
199	T	735	27	230775	77913	0.00318492	0.00034654	0.00283936	0.00262089	72.4267
200	C	307	7	231082	77920	0.00132853	8.98357e-05	0.00123881	0.00230811	69.5637
201	A	1116	80	232198	78000	0.00480624	0.00102564	0.00378448	0.00308622	71.2289
202	C	487	15	232685	78015	0.00209296	0.000192271	0.00190105	0.00239864	64.767
203	T	1008	58	233693	78073	0.00431335	0.000742894	0.00357311	0.00210898	68.5984
204	A	511	36	234204	78109	0.00218186	0.000460894	0.00172176	0.0022411	57.5089
205	G	305	21	234509	78130	0.00130059	0.000268783	0.00103208	0.00195518	63.1844
206	A	1251	105	235760	78235	0.00530624	0.00134211	0.00396946	0.0022133	54.8149
207	A	228	8	235988	78243	0.000966151	0.000102246	0.000863994	0.00118332	47.0402
208	A	557	43	236545	78286	0.00235473	0.000549268	0.00180646	0.00110141	29.2701
209	T	305	32	236850	78318	0.00128773	0.000408591	0.000879504	0.000804957	28.3769
210	G	201	18	237051	78336	0.000847919	0.000229779	0.000618281	0.000827465	47.0199
211	G	260	14	237311	78350	0.00109561	0.000178685	0.000917087	0.000739065	64.4539
212	T	325	33	237636	78383	0.00136764	0.00042101	0.000947027	0.00113192	70.9606
213	G	90	2	237726	78385	0.000378587	2.55151e-05	0.000353081	0.00111047	69.7989
214	A	636	45	238362	78430	0.00266821	0.00057376	0.00209565	0.00152634	69.3764
215	G	241	10	238603	78440	0.00101005	0.000127486	0.000882673	0.00111846	69.0372
216	A	608	74	239211	78514	0.00254169	0.000942507	0.00160069	0.00162097	69.1727
217	G	346	45	239557	78559	0.00144433	0.000572818	0.000872014	0.00131977	54.6537
218	T	684	36	240241	78595	0.00284714	0.000458044	0.00239019	0.00131035	36.735
219	G	241	24	240482	78619	0.00100215	0.00030527	0.000697097	0.00149045	46.4475
220	G	249	15	240731	78634	0.00103435	0.000190757	0.000843753	0.00183187	56.9881
221	A	815	35	241546	78669	0.0033741	0.000444902	0.0029305	0.00185359	55.6451
222	A	518	33	242064	78702	0.00213993	0.000419303	0.00172135	0.0010918	38.5598
223	C	251	10	242315	78712	0.00103584	0.000127045	0.000908912	0.00110801	41.8194
224	G	255	32	242570	78744	0.00105124	0.00040638	0.000645125	0.001167	60.0726
225	C	498	22	243068	78766	0.00204881	0.000279308	0.00177	0.00117649	55.5405
226	G	360	31	243428	78797	0.00147888	0.000393416	0.00108589	0.000984257	57.2322
227	G	229	21	243657	78818	0.000939846	0.000266437	0.000673589	0.00110998	51.7478
228	T	418	41	244075	78859	0.00171259	0.000519915	0.00119329	0.00105036	40.3786
229	A	525	54	244600	78913	0.00214636	0.000684298	0.00146306	0.00118756	38.299
230	A	211	29	244811	78942	0.000861889	0.000367358	0.000494713	0.00115972	42.9
231	A	583	61	245394	79003	0.00237577	0.000772123	0.00160489	0.00139608	69.177
232	C	367	9	245761	79012	0.00149332	0.000113907	0.00137957	0.00114829	63.1643
233	C	318	7	246079	79019	0.00129227	8.85863e-05	0.00120379	0.000920071	58.9983
234	C	234	7	246313	79026	0.000950011	8.85784e-05	0.000861509	0.000832662	37.4696
235	C	190	6	246503	79032	0.000770782	7.59186e-05	0.000694916	0.00074038	35.3934
236	T	301	22	246804	79054	0.00121959	0.000278291	0.000941562	0.000743926	31.977
237	C	160	5	246964	79059	0.000647868	6.32439e-05	0.000584661	0.00123383	39.1219
238	G	190	5	247154	79064	0.000768751	6.32399e-05	0.000705556	0.00144542	72.4846
239	A	682	27	247836	79091	0.00275182	0.000341379	0.00241126	0.00161714	88.9577
240	C	312	3	248148	79094	0.00125731	3.79296e-05	0.00121943	0.000960521	141.324
241	C	319	5	248467	79099	0.00128387	6.32119e-05	0.00122074	0.00134978	NA
242	G	182	23	248649	79122	0.000731955	0.00029069	0.000441393	0.00154907	NA
243	A	658	20	249307	79142	0.00263932	0.00025271	0.00238721	0.00167663	NA
244	T	470	5	249777	79147	0.00188168	6.31736e-05	0.00181862	0.00134916	NA
245	C	206	0	249983	79147	0.000824056	0	0.000824056	0.00128531	NA
246	C	358	2	250341	79149	0.00143005	2.52688e-05	0.00140482	0.00149985	NA
247	G	446	12	250787	79161	0.0017784	0.00015159	0.00162706	0.00176865	NA
248	C	394	8	251181	79169	0.00156859	0.00010105	0.00146769	0.0018047	NA
249	T	563	2	251744	79171	0.0022364	2.52618e-05	0.00221119	0.00176609	NA
250	T	479	13	252223	79184	0.00189911	0.000164175	0.00173522	0.0015369	NA
251	C	351	3	252574	79187	0.00138969	3.7885e-05	0.00135186	0.00256551	NA
252	G	395	3	252969	79190	0.00156146	3.78836e-05	0.00152363	0.00271943	NA
253	G	1264	12	254233	79202	0.00497182	0.000151511	0.00482104	0.00258557	NA
254	C	478	5	254711	79207	0.00187664	6.31257e-05	0.00181363	0.00139788	NA
255	G	299	4	255010	79211	0.0011725	5.0498e-05	0.00112206	0.00100728	NA
256	G	405	26	255415	79237	0.00158565	0.00032813	0.00125794	0.00126332	NA
257	A	2967	869	258382	80106	0.011483	0.0108481	0.000641835	0.000855594	NA
258	T	1950	452	260332	80558	0.00749044	0.00561086	0.00189018	0.00189515	NA
259	C	1919	591	262251	81149	0.00731742	0.0072829	3.47712e-05	0.00401525	NA
260	C	2148	357	264399	81506	0.00812409	0.00438005	0.00376051	0.00558001	NA
261	A	3050	260	267449	81766	0.011404	0.00317981	0.00825047	0.00645962	NA
262	A	2214	287	269663	82053	0.00821025	0.00349774	0.00472905	0.00518193	NA
263	A	2223	147	271886	82200	0.00817622	0.00178832	0.00639934	0.00360558	NA
264	T	4223	908	276109	83108	0.0152947	0.0109255	0.0044174	0.00147247	NA
265	C	46059	22746	322168	105854	0.142966	0.214881	0	0	NA
266	G	2326	962	324494	106816	0.00716808	0.00900614	0	0	NA
267	G	3055	1267	327549	108083	0.00932685	0.0117225	0	0	NA
268	G	695	288	328244	108371	0.00211733	0.00265754	0	0	NA
269	C	51	24	328295	108395	0.000155348	0.000221412	0	0	NA
270	T	52	21	328347	108416	0.000158369	0.000193698	0	0	NA
271	T	4	2	328351	108418	1.21821e-05	1.84471e-05	0	0	NA
272	C	0	0	328351	108418	0	0	0	0	NA
273	G	0	0	328351	108418	0	0	0	0	NA
274	G	0	0	328351	108418	0	0	0	0	NA
275	T	0	0	328351	108418	0	0	0	0	NA
276	C	0	0	328351	108418	0	0	0	0	NA
277	C	0	0	328351	108418	0	0	0	0	NA
278	G	0	0	328351	108418	0	0	0	0	NA
279	G	0	0	328351	108418	0	0	0	0	NA
280	T	0	0	328351	108418	0	0	0	0	NA
281	T	0	0	328351	108418	0	0	0	0	NA
282	C	0	0	328351	108418	0	0	0	NA	NA
